# Supplementary material for: Detection of clonal hematopoiesis of indeterminate potential via genome or exome sequencing underestimates disease associations
Source: J Clin Invest. 2026 Jan 13;136(5):e198861. doi: 10.1172/JCI198861 (PMC12948416; doi:10.1172/JCI198861)
Supplement: Supporting data values [file jci-136-198861-s315.xlsx]

## Sheet: Figure 1a
Variant Allele Fraction	WGS sensitivity
(0.02,0.05]	0.0872236
(0.05,0.1]	0.318493
(0.1,0.2]	0.670659
(0.2,1]	0.861272

## Sheet: Figure 1b
AF_wgs_range	PPV
(0.02,0.05]	0
(0.05,0.1]	0.257282
(0.1,0.2]	0.438753
(0.2,1]	0.575163

## Sheet: Figure 1c
chip_or	chip_min_af	power	.group
1.5	0.02	0.995	1
1.5	0.05	0.995	1
1.5	0.1	0.996	1
2	0.02	1	2
2	0.05	1	2
2	0.1	1	2
2.5	0.02	1	3
2.5	0.05	1	3
2.5	0.1	1	3
3	0.02	1	4
3	0.05	1	4
3	0.1	1	4

## Sheet: Figure 1d
chip_or	chip_min_af	OR_wgs	p_wgs	OR_dts	p_dts	sim_idx
1	0.02	1.02822	0.769932	0.910736	0.265748	1
1	0.05	1.01166	0.903852	0.912289	0.274593	1
1	0.1	0.911639	0.395225	0.917509	0.305926	1
1.5	0.02	1.53706	1.44256e-06	1.62114	7.03945e-10	1
1.5	0.05	1.53462	1.64388e-06	1.62196	6.75482e-10	1
1.5	0.1	1.62685	7.16678e-07	1.62564	5.79317e-10	1
2	0.02	1.11123	0.258395	2.15942	1.06325e-23	1
2	0.05	1.11556	0.241622	2.15919	1.07729e-23	1
2	0.1	1.12943	0.238317	2.16363	8.76457e-24	1
2.5	0.02	1.25186	0.0135728	2.57536	3.91767e-33	1
2.5	0.05	1.25305	0.013447	2.57449	4.158e-33	1
2.5	0.1	1.34373	0.00345321	2.57181	5.57036e-33	1
3	0.02	1.30768	0.00352662	3.1101	1.43406e-45	1
3	0.05	1.31106	0.00323876	3.10994	1.44772e-45	1
3	0.1	1.47283	0.000113814	3.10803	1.87062e-45	1
1	0.02	1.03172	0.735846	0.919234	0.31371	2
1	0.05	1.02725	0.771816	0.919836	0.317488	2
1	0.1	1.00389	0.969854	0.919148	0.313558	2
1.5	0.02	1.14654	0.143939	1.4396	5.45229e-06	2
1.5	0.05	1.14654	0.143939	1.4396	5.45229e-06	2
1.5	0.1	1.05683	0.59733	1.44309	4.80693e-06	2
2	0.02	1.37539	0.000382967	2.24035	1.07974e-23	2
2	0.05	1.36979	0.000462563	2.24139	1.0172e-23	2
2	0.1	1.32015	0.00502046	2.25209	6.22484e-24	2
2.5	0.02	1.26104	0.0114942	2.54952	2.04667e-33	2
2.5	0.05	1.26104	0.0114942	2.54952	2.04667e-33	2
2.5	0.1	1.37274	0.00159187	2.54181	3.52038e-33	2
3	0.02	1.68775	1.36663e-08	3.28557	5.22265e-51	2
3	0.05	1.68775	1.36663e-08	3.28557	5.22265e-51	2
3	0.1	1.83403	2.98275e-09	3.29871	2.89762e-51	2
1	0.02	1.16116	0.125372	1.06727	0.431691	3
1	0.05	1.16686	0.113761	1.06688	0.434322	3
1	0.1	1.12226	0.28814	1.06901	0.420748	3
1.5	0.02	1.30477	0.00381751	1.3725	7.62066e-05	3
1.5	0.05	1.31291	0.00310916	1.37205	7.75214e-05	3
1.5	0.1	1.34186	0.00398218	1.38056	5.65892e-05	3
2	0.02	1.39503	0.000270332	2.12221	8.95161e-22	3
2	0.05	1.38978	0.000322473	2.12337	8.3669e-22	3
2	0.1	1.57097	7.51093e-06	2.11862	1.23049e-21	3
2.5	0.02	1.48891	1.30705e-05	2.84162	1.06546e-38	3
2.5	0.05	1.4978	9.90969e-06	2.84055	1.13478e-38	3
2.5	0.1	1.66556	4.18157e-07	2.85114	6.89751e-39	3
3	0.02	1.56319	4.30434e-07	2.9822	2.87964e-43	3
3	0.05	1.57635	2.88613e-07	2.98265	2.79249e-43	3
3	0.1	1.67057	9.94781e-08	2.99657	1.3325e-43	3
1	0.02	0.935211	0.487231	0.950105	0.54593	4
1	0.05	0.935211	0.487231	0.950105	0.54593	4
1	0.1	0.939264	0.559305	0.952838	0.5689	4
1.5	0.02	1.03994	0.681781	1.37778	8.51775e-05	4
1.5	0.05	1.04025	0.680429	1.37817	8.39533e-05	4
1.5	0.1	1.13576	0.224673	1.3765	9.02185e-05	4
2	0.02	1.26278	0.0113541	1.91295	2.35882e-16	4
2	0.05	1.2643	0.0111187	1.9135	2.29e-16	4
2	0.1	1.28906	0.0136504	1.92089	1.6011e-16	4
2.5	0.02	1.233	0.0233656	2.36232	7.16171e-27	4
2.5	0.05	1.23022	0.0251841	2.3635	6.7183e-27	4
2.5	0.1	1.37261	0.00190421	2.35737	1.05661e-26	4
3	0.02	1.33104	0.00145333	2.91144	4.00382e-42	4
3	0.05	1.32406	0.00180138	2.91282	3.71279e-42	4
3	0.1	1.4552	0.000153617	2.9101	5.15253e-42	4
1	0.02	1.23033	0.0256209	1.0181	0.82556	5
1	0.05	1.23376	0.0237683	1.01795	0.826911	5
1	0.1	1.21459	0.0590684	1.02147	0.794246	5
1.5	0.02	1.21007	0.0417386	1.53872	7.25493e-08	5
1.5	0.05	1.20729	0.0447204	1.53901	7.16291e-08	5
1.5	0.1	1.33133	0.00567564	1.52812	1.20454e-07	5
2	0.02	1.23241	0.0330754	1.88823	8.26023e-16	5
2	0.05	1.22714	0.0371516	1.88944	7.73418e-16	5
2	0.1	1.29769	0.0141002	1.89023	7.71747e-16	5
2.5	0.02	1.19426	0.0560746	2.50402	5.31472e-32	5
2.5	0.05	1.20673	0.0435325	2.5021	5.98326e-32	5
2.5	0.1	1.22626	0.0475369	2.51052	4.02151e-32	5
3	0.02	1.65938	2.66267e-08	3.09126	1.55503e-45	5
3	0.05	1.65324	3.48151e-08	3.09286	1.41757e-45	5
3	0.1	1.78138	3.46943e-09	3.09563	1.36083e-45	5
1	0.02	0.915109	0.373048	1.04967	0.558533	6
1	0.05	0.918557	0.393954	1.0494	0.560642	6
1	0.1	0.936805	0.551806	1.04677	0.581413	6
1.5	0.02	0.965074	0.702282	1.41556	7.61783e-06	6
1.5	0.05	0.963956	0.693777	1.41552	7.63956e-06	6
1.5	0.1	1.00905	0.929994	1.41052	9.6291e-06	6
2	0.02	1.20474	0.0430207	1.71758	1.54797e-11	6
2	0.05	1.20519	0.0432131	1.71703	1.59548e-11	6
2	0.1	1.19512	0.0817351	1.7218	1.3112e-11	6
2.5	0.02	1.42935	7.64351e-05	2.47771	3.10148e-31	6
2.5	0.05	1.42289	9.60958e-05	2.47933	2.82454e-31	6
2.5	0.1	1.61144	1.3839e-06	2.4692	5.97043e-31	6
3	0.02	1.54974	6.53483e-07	3.08162	1.52081e-46	6
3	0.05	1.55052	6.87796e-07	3.08378	1.34725e-46	6
3	0.1	1.78507	2.57326e-09	3.07433	2.69496e-46	6
1	0.02	0.991399	0.928492	0.99101	0.911603	7
1	0.05	0.995955	0.966434	0.990868	0.910213	7
1	0.1	0.938573	0.561041	0.993479	0.935977	7
1.5	0.02	1.06208	0.516373	1.44101	6.0702e-06	7
1.5	0.05	1.06362	0.506454	1.44096	6.07905e-06	7
1.5	0.1	1.13677	0.207565	1.43959	6.51269e-06	7
2	0.02	1.14184	0.165482	1.97233	4.41949e-18	7
2	0.05	1.1498	0.144934	1.97182	4.54993e-18	7
2	0.1	1.24183	0.0377389	1.96804	5.96334e-18	7
2.5	0.02	1.31279	0.00360806	2.40568	1.3422e-28	7
2.5	0.05	1.31279	0.00360806	2.40568	1.3422e-28	7
2.5	0.1	1.34411	0.0049274	2.40282	1.88539e-28	7
3	0.02	1.34844	0.000932396	2.93021	3.44486e-41	7
3	0.05	1.35059	0.00087938	2.93013	3.45502e-41	7
3	0.1	1.414	0.000514876	2.9365	2.97306e-41	7
1	0.02	0.951595	0.597512	0.900217	0.202769	8
1	0.05	0.951595	0.597512	0.900217	0.202769	8
1	0.1	0.963373	0.71469	0.897277	0.189383	8
1.5	0.02	1.16135	0.0989432	1.45398	2.23651e-06	8
1.5	0.05	1.16538	0.0914898	1.45343	2.29117e-06	8
1.5	0.1	1.16698	0.128515	1.46361	1.49833e-06	8
2	0.02	1.07657	0.426525	2.20463	4.4164e-24	8
2	0.05	1.06904	0.47254	2.20461	4.44946e-24	8
2	0.1	1.25484	0.0278812	2.18724	1.3553e-23	8
2.5	0.02	1.32899	0.00214883	3.00076	4.73301e-41	8
2.5	0.05	1.33265	0.00195627	3.00055	4.78977e-41	8
2.5	0.1	1.4402	0.000370535	2.99958	5.90909e-41	8
3	0.02	1.28839	0.00437299	2.93853	2.33819e-39	8
3	0.05	1.29283	0.00402972	2.93919	2.2874e-39	8
3	0.1	1.40486	0.000602789	2.93989	2.53358e-39	8
1	0.02	0.983242	0.863967	1.00861	0.919695	9
1	0.05	0.990068	0.919479	1.00798	0.925608	9
1	0.1	1.03226	0.774726	1.00666	0.937847	9
1.5	0.02	1.06842	0.472894	1.28527	0.00146241	9
1.5	0.05	1.05894	0.536205	1.28529	0.00146307	9
1.5	0.1	1.05248	0.618025	1.28609	0.0014384	9
2	0.02	1.31971	0.00220156	1.98764	1.16723e-18	9
2	0.05	1.32464	0.00192714	1.98693	1.21879e-18	9
2	0.1	1.33501	0.00371705	2.00233	5.4203e-19	9
2.5	0.02	1.41767	7.76872e-05	2.2356	7.84014e-25	9
2.5	0.05	1.42381	6.42541e-05	2.2351	8.06283e-25	9
2.5	0.1	1.55355	4.79414e-06	2.23355	9.66935e-25	9
3	0.02	1.37894	0.000238892	2.93343	2.37152e-39	9
3	0.05	1.38573	0.000194179	2.93294	2.43882e-39	9
3	0.1	1.52454	1.05673e-05	2.93305	2.66318e-39	9
1	0.02	1.18324	0.086011	1.05112	0.570327	10
1	0.05	1.18324	0.086011	1.05112	0.570327	10
1	0.1	1.19535	0.0976593	1.04859	0.589418	10
1.5	0.02	1.25407	0.0146449	1.63857	5.97749e-10	10
1.5	0.05	1.26427	0.011565	1.63746	6.31324e-10	10
1.5	0.1	1.32473	0.00595176	1.64169	5.30266e-10	10
2	0.02	1.24281	0.0177637	2.13176	9.77853e-22	10
2	0.05	1.24281	0.0177637	2.13176	9.77853e-22	10
2	0.1	1.34078	0.00363799	2.12881	1.27053e-21	10
2.5	0.02	1.39514	0.000482503	2.11518	7.4868e-20	10
2.5	0.05	1.39897	0.000436321	2.11485	7.61434e-20	10
2.5	0.1	1.43665	0.000592357	2.12092	5.82612e-20	10
3	0.02	1.41993	0.000115444	3.34912	2.17342e-50	10
3	0.05	1.43172	8.14576e-05	3.34752	2.37729e-50	10
3	0.1	1.49931	5.76932e-05	3.35607	1.6863e-50	10
1	0.02	0.92826	0.451676	0.946371	0.512671	11
1	0.05	0.92955	0.460293	0.946374	0.512691	11
1	0.1	0.926324	0.483585	0.944968	0.501631	11
1.5	0.02	1.11701	0.22311	1.50638	1.23723e-07	11
1.5	0.05	1.09865	0.302619	1.50785	1.15639e-07	11
1.5	0.1	1.10869	0.300316	1.51412	8.79851e-08	11
2	0.02	1.18631	0.0660783	2.24959	3.02375e-26	11
2	0.05	1.18982	0.0616476	2.24888	3.16538e-26	11
2	0.1	1.30844	0.00894143	2.24707	4.05894e-26	11
2.5	0.02	1.3205	0.00318273	2.68503	9.6672e-35	11
2.5	0.05	1.3148	0.00373922	2.68656	8.85107e-35	11
2.5	0.1	1.46618	0.000240095	2.68474	1.11927e-34	11
3	0.02	1.525	2.58688e-06	2.95182	2.3408e-44	11
3	0.05	1.52891	2.27784e-06	2.95131	2.4133e-44	11
3	0.1	1.66647	2.9371e-07	2.96181	1.58832e-44	11
1	0.02	1.15886	0.116605	0.933558	0.401506	12
1	0.05	1.14752	0.144348	0.934777	0.410509	12
1	0.1	1.10184	0.346248	0.939784	0.448908	12
1.5	0.02	1.18239	0.0697753	1.56905	7.87372e-09	12
1.5	0.05	1.19205	0.0576626	1.56849	8.08781e-09	12
1.5	0.1	1.21562	0.0537268	1.57062	7.55337e-09	12
2	0.02	1.35003	0.000793871	2.12646	1.47436e-23	12
2	0.05	1.34259	0.00100662	2.12719	1.41501e-23	12
2	0.1	1.53785	1.12709e-05	2.11977	2.45837e-23	12
2.5	0.02	1.40657	0.000216626	2.5415	8.34606e-31	12
2.5	0.05	1.40929	0.000207958	2.54226	8.00455e-31	12
2.5	0.1	1.64903	1.15447e-06	2.53404	1.43318e-30	12
3	0.02	1.21905	0.0274949	2.78538	4.86827e-39	12
3	0.05	1.20967	0.0347	2.78685	4.49616e-39	12
3	0.1	1.35862	0.00196149	2.7739	1.17943e-38	12
1	0.02	1.25155	0.0129857	1.08066	0.331757	13
1	0.05	1.26153	0.0102001	1.07998	0.335709	13
1	0.1	1.3545	0.00186482	1.07582	0.360845	13
1.5	0.02	1.4808	1.6735e-05	1.68897	3.14092e-11	13
1.5	0.05	1.48713	1.37952e-05	1.68883	3.16239e-11	13
1.5	0.1	1.55462	1.21078e-05	1.69708	2.16462e-11	13
2	0.02	1.19846	0.051812	1.84991	1.03482e-14	13
2	0.05	1.19846	0.051812	1.84991	1.03482e-14	13
2	0.1	1.26936	0.0198776	1.84748	1.23871e-14	13
2.5	0.02	1.25075	0.0162408	2.62253	4.37339e-34	13
2.5	0.05	1.25394	0.0151116	2.62235	4.42083e-34	13
2.5	0.1	1.47763	0.000110708	2.61052	9.31009e-34	13
3	0.02	1.63569	5.32297e-08	3.23404	1.95728e-50	13
3	0.05	1.63702	5.42845e-08	3.2362	1.73405e-50	13
3	0.1	1.90926	1.13419e-10	3.23925	1.68372e-50	13
1	0.02	0.993433	0.94639	1.03373	0.695763	14
1	0.05	0.990517	0.92272	1.03382	0.695058	14
1	0.1	0.970544	0.783096	1.03354	0.697577	14
1.5	0.02	1.23391	0.0220876	1.57638	8.81982e-09	14
1.5	0.05	1.23391	0.0220876	1.57638	8.81982e-09	14
1.5	0.1	1.33244	0.0046825	1.57302	1.06844e-08	14
2	0.02	1.21859	0.0347294	1.78103	1.99457e-13	14
2	0.05	1.21317	0.0393318	1.78199	1.8944e-13	14
2	0.1	1.21338	0.0627794	1.78896	1.36063e-13	14
2.5	0.02	1.40489	0.000165767	2.358	3.97012e-28	14
2.5	0.05	1.39206	0.000257231	2.36127	3.29065e-28	14
2.5	0.1	1.60185	2.204e-06	2.35432	5.65518e-28	14
3	0.02	1.63107	6.37402e-08	2.94539	7.87049e-43	14
3	0.05	1.63054	6.96487e-08	2.94443	8.48224e-43	14
3	0.1	1.81138	2.70506e-09	2.95109	6.55891e-43	14
1	0.02	1.0137	0.890693	0.828462	0.0300609	15
1	0.05	1.0191	0.848543	0.828148	0.0297326	15
1	0.1	0.894105	0.319758	0.832101	0.034296	15
1.5	0.02	1.14587	0.154641	1.5305	1.03744e-07	15
1.5	0.05	1.14969	0.144976	1.53013	1.05525e-07	15
1.5	0.1	1.19587	0.0875914	1.53582	8.33285e-08	15
2	0.02	1.11615	0.231532	1.95163	4.70073e-18	15
2	0.05	1.11615	0.231532	1.95163	4.70073e-18	15
2	0.1	1.22952	0.0403148	1.93858	1.07817e-17	15
2.5	0.02	1.54277	1.65049e-06	2.51206	2.25214e-32	15
2.5	0.05	1.54	2.00026e-06	2.51432	1.96851e-32	15
2.5	0.1	1.64775	4.82736e-07	2.5236	1.24192e-32	15
3	0.02	1.31384	0.00312894	2.98464	8.44477e-42	15
3	0.05	1.29753	0.00493261	2.98542	8.18955e-42	15
3	0.1	1.42885	0.000689399	2.9823	1.20652e-41	15
1	0.02	0.999389	0.994903	1.01894	0.816205	16
1	0.05	0.993665	0.947104	1.0197	0.809088	16
1	0.1	0.942435	0.583011	1.02413	0.767935	16
1.5	0.02	1.17839	0.0825338	1.30001	0.00130255	16
1.5	0.05	1.18013	0.0799275	1.30001	0.00130222	16
1.5	0.1	1.14665	0.197551	1.3101	0.00093977	16
2	0.02	1.2389	0.0202828	2.00588	2.22136e-19	16
2	0.05	1.24873	0.01623	2.00463	2.39595e-19	16
2	0.1	1.36581	0.00196357	2.00189	2.96623e-19	16
2.5	0.02	1.13425	0.175516	2.37349	1.71106e-28	16
2.5	0.05	1.13425	0.175516	2.37349	1.71106e-28	16
2.5	0.1	1.24986	0.0279351	2.3637	3.45581e-28	16
3	0.02	1.48545	9.26968e-06	3.03227	1.55992e-43	16
3	0.05	1.48545	9.26968e-06	3.03227	1.55992e-43	16
3	0.1	1.63333	9.27674e-07	3.04301	1.00855e-43	16
1	0.02	0.907374	0.323545	1.11718	0.169179	17
1	0.05	0.91395	0.361281	1.11661	0.171166	17
1	0.1	0.91689	0.425534	1.11589	0.173993	17
1.5	0.02	0.973782	0.785098	1.3296	0.00044707	17
1.5	0.05	0.971378	0.766273	1.32993	0.000441809	17
1.5	0.1	1.06805	0.54057	1.32205	0.000587481	17
2	0.02	1.36715	0.000661025	1.84911	6.2273e-15	17
2	0.05	1.35724	0.000916478	1.85105	5.61172e-15	17
2	0.1	1.4415	0.000284088	1.85662	4.33675e-15	17
2.5	0.02	1.53992	1.77351e-06	2.4305	2.43435e-29	17
2.5	0.05	1.54535	1.48165e-06	2.42999	2.51369e-29	17
2.5	0.1	1.54317	1.0646e-05	2.44737	1.01417e-29	17
3	0.02	1.39069	0.000239465	2.89801	9.85546e-43	17
3	0.05	1.38559	0.000288078	2.89855	9.61631e-43	17
3	0.1	1.58292	2.71833e-06	2.89084	1.79376e-42	17
1	0.02	0.814048	0.0418795	1.0456	0.587198	18
1	0.05	0.817391	0.0462624	1.04537	0.589002	18
1	0.1	0.844455	0.126976	1.04271	0.61087	18
1.5	0.02	1.13883	0.162113	1.55172	3.13286e-08	18
1.5	0.05	1.12196	0.218142	1.55429	2.78412e-08	18
1.5	0.1	1.14562	0.185134	1.55081	3.38332e-08	18
2	0.02	1.17641	0.0875037	2.1576	1.29823e-22	18
2	0.05	1.18319	0.0771393	2.15678	1.36327e-22	18
2	0.1	1.29313	0.0137144	2.14845	2.42384e-22	18
2.5	0.02	1.19577	0.0499897	2.25207	6.44788e-26	18
2.5	0.05	1.19745	0.0483029	2.25206	6.44525e-26	18
2.5	0.1	1.23857	0.0359306	2.2593	4.61807e-26	18
3	0.02	1.26395	0.012214	2.78436	2.70249e-36	18
3	0.05	1.27015	0.0105959	2.78407	2.74636e-36	18
3	0.1	1.4179	0.00070115	2.77119	6.59122e-36	18
1	0.02	0.867187	0.14959	1.0649	0.444003	19
1	0.05	0.863648	0.139275	1.06566	0.438889	19
1	0.1	0.932995	0.517862	1.06083	0.472444	19
1.5	0.02	1.24147	0.0183262	1.56725	8.31406e-09	19
1.5	0.05	1.24556	0.0167177	1.56729	8.29287e-09	19
1.5	0.1	1.28122	0.0143229	1.56497	9.66887e-09	19
2	0.02	1.36879	0.000752386	2.25379	6.62326e-25	19
2	0.05	1.37171	0.000696241	2.25359	6.69477e-25	19
2	0.1	1.42148	0.00051519	2.25964	4.94524e-25	19
2.5	0.02	1.36885	0.000562091	2.35071	7.87872e-28	19
2.5	0.05	1.36515	0.000642408	2.34992	8.28922e-28	19
2.5	0.1	1.46846	0.000148758	2.35281	7.68891e-28	19
3	0.02	1.32081	0.00208609	2.81847	1.70706e-42	19
3	0.05	1.31876	0.00225224	2.81943	1.60467e-42	19
3	0.1	1.42217	0.000394345	2.82214	1.55632e-42	19
1	0.02	1.21632	0.0353364	1.19088	0.0309769	20
1	0.05	1.2155	0.0364366	1.19079	0.0310517	20
1	0.1	1.24342	0.0335133	1.19278	0.0296067	20
1.5	0.02	1.03298	0.740376	1.60674	1.82964e-09	20
1.5	0.05	1.02698	0.786233	1.60654	1.85115e-09	20
1.5	0.1	1.08518	0.449258	1.60484	2.07122e-09	20
2	0.02	1.29133	0.007192	2.12082	3.25571e-21	20
2	0.05	1.29719	0.00625181	2.11974	3.47631e-21	20
2	0.1	1.36102	0.0033933	2.12313	3.10487e-21	20
2.5	0.02	1.46631	3.57317e-05	3.1248	1.40169e-47	20
2.5	0.05	1.46369	4.12881e-05	3.12791	1.1681e-47	20
2.5	0.1	1.67163	3.54769e-07	3.12111	2.00901e-47	20
3	0.02	1.39029	0.000358717	2.76055	2.99572e-38	20
3	0.05	1.39286	0.000334428	2.76042	3.01335e-38	20
3	0.1	1.55651	1.48724e-05	2.76112	3.4476e-38	20
1	0.02	1.14132	0.166454	0.985766	0.862638	21
1	0.05	1.14132	0.166454	0.985766	0.862638	21
1	0.1	1.13102	0.248591	0.98748	0.879262	21
1.5	0.02	1.08549	0.398851	1.60771	1.25725e-09	21
1.5	0.05	1.08549	0.398851	1.60771	1.25725e-09	21
1.5	0.1	1.20138	0.0850068	1.60558	1.42654e-09	21
2	0.02	1.14735	0.141483	1.90272	4.44323e-16	21
2	0.05	1.15184	0.130672	1.90186	4.66842e-16	21
2	0.1	1.24673	0.0308756	1.89626	6.77388e-16	21
2.5	0.02	1.41964	0.000123573	2.72733	4.19919e-37	21
2.5	0.05	1.43072	8.9396e-05	2.72684	4.32669e-37	21
2.5	0.1	1.47831	0.000141483	2.74167	2.10822e-37	21
3	0.02	1.43164	7.60635e-05	3.19709	2.2715e-45	21
3	0.05	1.43164	7.60635e-05	3.19709	2.2715e-45	21
3	0.1	1.57169	5.12717e-06	3.20739	1.39116e-45	21
1	0.02	0.861278	0.130598	1.11751	0.168751	22
1	0.05	0.851624	0.105775	1.11836	0.165884	22
1	0.1	0.87515	0.218145	1.10971	0.197678	22
1.5	0.02	1.18034	0.0877133	1.52822	6.96577e-08	22
1.5	0.05	1.18034	0.0877133	1.52822	6.96577e-08	22
1.5	0.1	1.30679	0.0104968	1.52057	1.01717e-07	22
2	0.02	1.27398	0.010543	1.60651	9.79324e-10	22
2	0.05	1.27922	0.00936611	1.60646	9.81305e-10	22
2	0.1	1.33458	0.00560305	1.61145	7.8556e-10	22
2.5	0.02	1.12383	0.202051	2.29073	9.18605e-27	22
2.5	0.05	1.11964	0.217808	2.29089	9.10113e-27	22
2.5	0.1	1.18088	0.0980855	2.29329	8.44565e-27	22
3	0.02	1.33317	0.00154285	2.72353	5.77171e-38	22
3	0.05	1.33494	0.00147279	2.72354	5.76005e-38	22
3	0.1	1.4884	7.50392e-05	2.71469	1.16349e-37	22
1	0.02	1.03802	0.692075	0.949066	0.52659	23
1	0.05	1.03802	0.692075	0.949066	0.52659	23
1	0.1	1.04135	0.700769	0.945424	0.497141	23
1.5	0.02	1.21896	0.0360865	1.6413	4.73652e-10	23
1.5	0.05	1.21506	0.0396831	1.6419	4.60424e-10	23
1.5	0.1	1.29416	0.0134683	1.63668	6.18845e-10	23
2	0.02	1.28167	0.00693316	2.00433	3.47341e-18	23
2	0.05	1.26626	0.0107269	2.0077	2.90231e-18	23
2	0.1	1.31852	0.0073414	2.01706	1.87258e-18	23
2.5	0.02	1.15784	0.115303	2.62597	4.19903e-35	23
2.5	0.05	1.15784	0.115303	2.62597	4.19903e-35	23
2.5	0.1	1.17443	0.114831	2.62781	4.03935e-35	23
3	0.02	1.45218	4.04721e-05	2.93547	3.83548e-42	23
3	0.05	1.458	3.52722e-05	2.93563	3.84425e-42	23
3	0.1	1.63258	1.16132e-06	2.93194	5.69602e-42	23
1	0.02	0.836475	0.0798314	1.03549	0.684909	24
1	0.05	0.840074	0.0875471	1.03514	0.687761	24
1	0.1	0.881562	0.262281	1.03284	0.707091	24
1.5	0.02	1.17504	0.0956748	1.3814	9.57658e-05	24
1.5	0.05	1.16902	0.107492	1.38139	9.58012e-05	24
1.5	0.1	1.23648	0.0438036	1.37967	0.000103229	24
2	0.02	1.23818	0.0202553	1.84524	6.61812e-15	24
2	0.05	1.24204	0.0185569	1.84462	6.85168e-15	24
2	0.1	1.32193	0.00560443	1.8495	5.54587e-15	24
2.5	0.02	1.2553	0.0136285	2.42963	2.07397e-30	24
2.5	0.05	1.25028	0.0155169	2.43101	1.90592e-30	24
2.5	0.1	1.28841	0.012309	2.42994	2.29413e-30	24
3	0.02	1.44314	3.54035e-05	2.88401	1.0616e-43	24
3	0.05	1.44551	3.29152e-05	2.88392	1.06527e-43	24
3	0.1	1.59659	1.43295e-06	2.87908	1.76033e-43	24
1	0.02	0.949401	0.59747	1.00554	0.946137	25
1	0.05	0.950664	0.606996	1.00556	0.946009	25
1	0.1	0.955759	0.67358	1.00502	0.951198	25
1.5	0.02	1.05479	0.581052	1.63393	6.26329e-10	25
1.5	0.05	1.05479	0.581052	1.63393	6.26329e-10	25
1.5	0.1	1.09433	0.402198	1.63249	7.05401e-10	25
2	0.02	1.31489	0.00346589	1.80756	9.84561e-14	25
2	0.05	1.31489	0.00346589	1.80756	9.84561e-14	25
2	0.1	1.34793	0.00401196	1.81533	6.93342e-14	25
2.5	0.02	1.22312	0.0273916	2.30693	1.23157e-26	25
2.5	0.05	1.23457	0.0211751	2.30514	1.37723e-26	25
2.5	0.1	1.32791	0.00537228	2.30242	1.79241e-26	25
3	0.02	1.24309	0.0184988	2.47771	1.78264e-31	25
3	0.05	1.23894	0.0206321	2.47816	1.73442e-31	25
3	0.1	1.39254	0.00118432	2.45912	6.46443e-31	25
1	0.02	1.00671	0.944558	1.06142	0.471499	26
1	0.05	1.00671	0.944558	1.06142	0.471499	26
1	0.1	1.05615	0.603533	1.059	0.488921	26
1.5	0.02	1.20048	0.0540492	1.4183	1.37234e-05	26
1.5	0.05	1.20048	0.0540492	1.4183	1.37234e-05	26
1.5	0.1	1.25666	0.029625	1.41592	1.53405e-05	26
2	0.02	1.47073	1.21676e-05	2.28992	2.28046e-26	26
2	0.05	1.46374	1.5949e-05	2.29113	2.12959e-26	26
2	0.1	1.49717	2.68649e-05	2.29795	1.56963e-26	26
2.5	0.02	1.28598	0.00599694	2.97502	8.87251e-44	26
2.5	0.05	1.28598	0.00599694	2.97502	8.87251e-44	26
2.5	0.1	1.49295	6.21631e-05	2.96085	2.41448e-43	26
3	0.02	1.58726	1.85499e-07	3.23505	4.01342e-52	26
3	0.05	1.57592	3.03205e-07	3.23925	3.13582e-52	26
3	0.1	1.80541	1.27464e-09	3.22942	6.6782e-52	26
1	0.02	0.936824	0.509088	1.08681	0.312904	27
1	0.05	0.939899	0.530833	1.08667	0.313646	27
1	0.1	0.973152	0.802275	1.08325	0.332629	27
1.5	0.02	1.16172	0.0990889	1.34141	0.000207275	27
1.5	0.05	1.16532	0.0925373	1.34132	0.000207863	27
1.5	0.1	1.19947	0.0681888	1.33932	0.00022641	27
2	0.02	1.07902	0.416052	1.93721	6.07519e-17	27
2	0.05	1.07902	0.416052	1.93721	6.07519e-17	27
2	0.1	1.15819	0.152056	1.93656	6.67363e-17	27
2.5	0.02	1.18632	0.0587289	2.61146	3.18003e-34	27
2.5	0.05	1.18963	0.0548422	2.61069	3.33403e-34	27
2.5	0.1	1.18358	0.0879977	2.60866	4.26183e-34	27
3	0.02	1.34128	0.00090326	2.66168	1.10568e-35	27
3	0.05	1.34094	0.000937193	2.66063	1.18361e-35	27
3	0.1	1.42055	0.000398478	2.66294	1.17897e-35	27
1	0.02	1.06018	0.540993	1.10627	0.217067	28
1	0.05	1.04961	0.61403	1.1072	0.213275	28
1	0.1	1.08825	0.423726	1.10509	0.222362	28
1.5	0.02	1.00812	0.931138	1.42933	5.82648e-06	28
1.5	0.05	1.01275	0.89244	1.42905	5.89503e-06	28
1.5	0.1	1.05881	0.577409	1.42274	7.80998e-06	28
2	0.02	1.25027	0.0123254	1.99869	1.10918e-19	28
2	0.05	1.25156	0.0121168	1.99958	1.05163e-19	28
2	0.1	1.37921	0.00118637	1.98983	2.13153e-19	28
2.5	0.02	1.326	0.00208206	2.3775	1.63664e-27	28
2.5	0.05	1.31484	0.00292245	2.3786	1.55245e-27	28
2.5	0.1	1.37022	0.00192567	2.38897	9.2561e-28	28
3	0.02	1.43112	4.65625e-05	3.16693	8.55637e-48	28
3	0.05	1.43468	4.16261e-05	3.16672	8.66429e-48	28
3	0.1	1.4027	0.000494453	3.18292	4.47693e-48	28
1	0.02	0.839723	0.0742484	0.889004	0.152047	29
1	0.05	0.842188	0.0793238	0.888719	0.150943	29
1	0.1	0.851195	0.133056	0.885533	0.139246	29
1.5	0.02	1.24856	0.0167989	1.72905	5.42374e-12	29
1.5	0.05	1.25243	0.0153807	1.72876	5.50899e-12	29
1.5	0.1	1.24301	0.0375962	1.73555	4.05378e-12	29
2	0.02	1.20427	0.045307	2.00667	7.42536e-19	29
2	0.05	1.1901	0.0617117	2.008	6.91064e-19	29
2	0.1	1.35293	0.00293988	1.99618	1.44573e-18	29
2.5	0.02	1.42883	0.000101781	2.19132	2.52838e-23	29
2.5	0.05	1.42883	0.000101781	2.19132	2.52838e-23	29
2.5	0.1	1.59894	3.73386e-06	2.19651	2.02813e-23	29
3	0.02	1.39084	0.000402238	3.16836	4.33657e-45	29
3	0.05	1.39084	0.000402238	3.16836	4.33657e-45	29
3	0.1	1.57835	7.13425e-06	3.15948	7.99255e-45	29
1	0.02	1.02863	0.767288	1.06489	0.450232	30
1	0.05	1.03338	0.730912	1.06443	0.453334	30
1	0.1	1.07715	0.486374	1.05891	0.49221	30
1.5	0.02	1.15375	0.119502	1.5679	8.27564e-09	30
1.5	0.05	1.16296	0.10073	1.56689	8.69976e-09	30
1.5	0.1	1.21467	0.0546106	1.56712	8.9163e-09	30
2	0.02	1.18859	0.062183	1.84419	3.06086e-15	30
2	0.05	1.19211	0.0579506	1.84385	3.12166e-15	30
2	0.1	1.34965	0.00332774	1.83597	5.15316e-15	30
2.5	0.02	1.24093	0.0145153	2.06559	6.65479e-21	30
2.5	0.05	1.2465	0.0126825	2.06535	6.74932e-21	30
2.5	0.1	1.36083	0.00143526	2.06071	9.6658e-21	30
3	0.02	1.3966	0.000262581	3.03632	2.37789e-44	30
3	0.05	1.39791	0.000261154	3.03653	2.37562e-44	30
3	0.1	1.59233	5.33526e-06	3.02826	4.53004e-44	30
1	0.02	1.17671	0.0931184	1.10142	0.243451	31
1	0.05	1.16258	0.121468	1.10284	0.237281	31
1	0.1	1.19236	0.102598	1.10085	0.246491	31
1.5	0.02	1.33689	0.00132718	1.44026	1.88584e-06	31
1.5	0.05	1.33689	0.00132718	1.44026	1.88584e-06	31
1.5	0.1	1.31249	0.00701185	1.44774	1.37079e-06	31
2	0.02	1.17436	0.0864382	2.14716	5.48617e-22	31
2	0.05	1.16181	0.110788	2.14849	5.08245e-22	31
2	0.1	1.10844	0.32294	2.16031	2.87289e-22	31
2.5	0.02	1.51135	6.2534e-06	2.58582	3.20345e-34	31
2.5	0.05	1.51135	6.2534e-06	2.58582	3.20345e-34	31
2.5	0.1	1.58734	5.46359e-06	2.59679	1.93089e-34	31
3	0.02	1.34296	0.00108877	2.4578	8.59197e-31	31
3	0.05	1.32902	0.00167517	2.45945	7.81579e-31	31
3	0.1	1.36591	0.0019335	2.46792	5.29549e-31	31
1	0.02	1.0723	0.459745	1.02235	0.788764	32
1	0.05	1.07477	0.445267	1.02229	0.789317	32
1	0.1	1.03647	0.729457	1.02481	0.766616	32
1.5	0.02	1.35728	0.000864789	1.50689	2.66791e-07	32
1.5	0.05	1.36003	0.000802832	1.50675	2.68408e-07	32
1.5	0.1	1.31379	0.00705068	1.50611	2.87492e-07	32
2	0.02	1.26501	0.0112934	1.98719	3.43844e-18	32
2	0.05	1.27462	0.00901569	1.98593	3.69321e-18	32
2	0.1	1.40307	0.000780741	1.97602	6.89879e-18	32
2.5	0.02	1.54179	3.06433e-06	2.55286	3.79783e-33	32
2.5	0.05	1.54441	2.83406e-06	2.55284	3.79516e-33	32
2.5	0.1	1.64785	6.69803e-07	2.56411	2.18153e-33	32
3	0.02	1.43793	7.60569e-05	2.88643	4.46778e-42	32
3	0.05	1.44939	5.42549e-05	2.88525	4.79666e-42	32
3	0.1	1.57454	8.74075e-06	2.89036	4.25079e-42	32
1	0.02	1.02786	0.772428	0.985081	0.857126	33
1	0.05	1.02786	0.772428	0.985081	0.857126	33
1	0.1	0.934952	0.527096	0.98774	0.882674	33
1.5	0.02	1.13193	0.192004	1.28964	0.00135224	33
1.5	0.05	1.12629	0.211523	1.29003	0.00133499	33
1.5	0.1	1.27483	0.0175292	1.28276	0.00171687	33
2	0.02	1.41781	0.000202982	2.01057	1.11351e-18	33
2	0.05	1.42399	0.000170036	2.00962	1.17813e-18	33
2	0.1	1.38861	0.00155637	2.02576	5.18295e-19	33
2.5	0.02	1.40666	0.000145776	2.80525	1.30423e-38	33
2.5	0.05	1.41016	0.000131344	2.80512	1.31437e-38	33
2.5	0.1	1.60083	2.62402e-06	2.78619	4.68978e-38	33
3	0.02	1.27086	0.0102826	2.65165	1.36191e-36	33
3	0.05	1.27086	0.0102826	2.65165	1.36191e-36	33
3	0.1	1.27624	0.0183834	2.66133	8.91758e-37	33
1	0.02	1.07896	0.412616	0.893908	0.189468	34
1	0.05	1.08359	0.38713	0.893723	0.188648	34
1	0.1	0.997833	0.983474	0.895058	0.195097	34
1.5	0.02	1.15397	0.129133	1.46078	2.5728e-06	34
1.5	0.05	1.15818	0.119818	1.46019	2.63849e-06	34
1.5	0.1	1.1737	0.127593	1.46666	2.04538e-06	34
2	0.02	1.16087	0.109658	1.99108	6.55788e-19	34
2	0.05	1.16415	0.103253	1.9905	6.79085e-19	34
2	0.1	1.21578	0.0570064	1.9868	9.01476e-19	34
2.5	0.02	1.24595	0.018038	2.19489	1.0745e-23	34
2.5	0.05	1.24823	0.0171509	2.19476	1.08206e-23	34
2.5	0.1	1.3339	0.0054447	2.19344	1.29144e-23	34
3	0.02	1.64979	2.81909e-08	3.34924	3.17446e-52	34
3	0.05	1.63767	4.80105e-08	3.35352	2.50466e-52	34
3	0.1	1.75039	1.82417e-08	3.35721	2.58545e-52	34
1	0.02	1.16189	0.112355	1.03598	0.67185	35
1	0.05	1.16189	0.112355	1.03598	0.67185	35
1	0.1	1.18233	0.109977	1.03353	0.692889	35
1.5	0.02	1.18758	0.0619755	1.55717	9.22264e-09	35
1.5	0.05	1.18522	0.0655961	1.55781	8.93712e-09	35
1.5	0.1	1.16771	0.123529	1.56189	7.51942e-09	35
2	0.02	1.01939	0.837628	2.27115	4.66901e-24	35
2	0.05	1.02429	0.798029	2.27026	4.91483e-24	35
2	0.1	1.08928	0.408194	2.25935	9.8547e-24	35
2.5	0.02	1.14734	0.132356	2.3999	9.8639e-29	35
2.5	0.05	1.14734	0.132356	2.3999	9.8639e-29	35
2.5	0.1	1.18567	0.0970869	2.40451	8.46021e-29	35
3	0.02	1.53648	2.02678e-06	3.24493	8.78974e-50	35
3	0.05	1.53648	2.02678e-06	3.24493	8.78974e-50	35
3	0.1	1.66196	4.10792e-07	3.24964	8.21498e-50	35
1	0.02	1.18416	0.0831999	1.04052	0.636984	36
1	0.05	1.17811	0.0935583	1.04111	0.632139	36
1	0.1	1.13474	0.243882	1.04678	0.587205	36
1.5	0.02	0.968679	0.740829	1.3121	0.000867915	36
1.5	0.05	0.972296	0.770349	1.31153	0.000885036	36
1.5	0.1	0.993629	0.952755	1.30784	0.0010133	36
2	0.02	1.42718	0.00011896	1.88183	5.85821e-16	36
2	0.05	1.43465	9.58953e-05	1.88138	6.00616e-16	36
2	0.1	1.4873	8.93992e-05	1.89289	3.29574e-16	36
2.5	0.02	1.45321	3.2289e-05	2.52874	1.67175e-32	36
2.5	0.05	1.45744	2.82779e-05	2.52807	1.74315e-32	36
2.5	0.1	1.50889	4.4032e-05	2.53962	1.01149e-32	36
3	0.02	1.23357	0.0200913	2.76944	1.41098e-39	36
3	0.05	1.23162	0.0212921	2.7697	1.39192e-39	36
3	0.1	1.39227	0.00100679	2.75849	3.34802e-39	36
1	0.02	1.13705	0.166435	1.01708	0.835642	37
1	0.05	1.14186	0.153234	1.01679	0.838438	37
1	0.1	1.1974	0.0753529	1.0167	0.839387	37
1.5	0.02	0.911984	0.350995	1.55752	3.94404e-08	37
1.5	0.05	0.908225	0.331028	1.55748	3.95986e-08	37
1.5	0.1	0.89169	0.294136	1.55898	3.77809e-08	37
2	0.02	1.402	0.000193096	2.15965	4.39938e-23	37
2	0.05	1.39838	0.000229143	2.1615	3.93062e-23	37
2	0.1	1.57743	7.15306e-06	2.15738	5.50558e-23	37
2.5	0.02	1.33677	0.00237356	2.92021	2.75896e-41	37
2.5	0.05	1.32818	0.00300733	2.92043	2.73138e-41	37
2.5	0.1	1.37992	0.0022838	2.91559	4.48008e-41	37
3	0.02	1.48256	1.59151e-05	2.81779	4.02262e-40	37
3	0.05	1.46733	2.89569e-05	2.82001	3.57192e-40	37
3	0.1	1.58875	4.51606e-06	2.82848	2.52428e-40	37
1	0.02	1.08077	0.40995	0.894002	0.178145	38
1	0.05	1.0849	0.387474	0.893522	0.176091	38
1	0.1	1.14695	0.185005	0.890921	0.165528	38
1.5	0.02	1.08284	0.407156	1.48815	4.10773e-07	38
1.5	0.05	1.07602	0.446283	1.48844	4.05504e-07	38
1.5	0.1	1.18521	0.10957	1.48304	5.27365e-07	38
2	0.02	1.27439	0.00696592	2.02256	7.44165e-19	38
2	0.05	1.27791	0.00637548	2.02231	7.54631e-19	38
2	0.1	1.36321	0.0018159	2.02118	8.60855e-19	38
2.5	0.02	1.2888	0.00628401	2.73759	3.63417e-36	38
2.5	0.05	1.29214	0.00579621	2.73709	3.73825e-36	38
2.5	0.1	1.34668	0.00386771	2.73418	5.36878e-36	38
3	0.02	1.36774	0.000517025	3.42597	1.14164e-52	38
3	0.05	1.36774	0.000517025	3.42597	1.14164e-52	38
3	0.1	1.60135	2.04305e-06	3.41063	3.09848e-52	38
1	0.02	0.880153	0.195989	0.976093	0.770596	39
1	0.05	0.882678	0.206367	0.975872	0.768507	39
1	0.1	0.882706	0.24808	0.975933	0.769219	39
1.5	0.02	1.002	0.982868	1.61264	3.00014e-09	39
1.5	0.05	0.997628	0.979722	1.61364	2.86473e-09	39
1.5	0.1	1.08669	0.416486	1.59795	6.18147e-09	39
2	0.02	1.39262	0.000347624	1.78232	1.12164e-13	39
2	0.05	1.39262	0.000347624	1.78232	1.12164e-13	39
2	0.1	1.46391	0.00020078	1.77816	1.49781e-13	39
2.5	0.02	1.36784	0.000552969	2.39228	2.09685e-29	39
2.5	0.05	1.36701	0.000580208	2.39264	2.05516e-29	39
2.5	0.1	1.46413	0.000102139	2.39736	1.6456e-29	39
3	0.02	1.52683	4.00084e-06	3.45034	3.21983e-53	39
3	0.05	1.51989	5.21683e-06	3.45149	3.01773e-53	39
3	0.1	1.57437	7.56903e-06	3.46585	1.69771e-53	39
1	0.02	0.900655	0.277005	0.917934	0.309807	40
1	0.05	0.902805	0.288253	0.917809	0.309036	40
1	0.1	0.941388	0.575922	0.916105	0.299073	40
1.5	0.02	1.01267	0.89415	1.39631	1.85556e-05	40
1.5	0.05	1.01694	0.859229	1.3959	1.88771e-05	40
1.5	0.1	1.06059	0.570036	1.39081	2.37196e-05	40
2	0.02	1.39084	0.000401341	2.13104	1.69374e-21	40
2	0.05	1.39867	0.000324073	2.13076	1.72155e-21	40
2	0.1	1.41113	0.000779373	2.1399	1.13004e-21	40
2.5	0.02	1.44211	5.84259e-05	2.6346	3.08362e-34	40
2.5	0.05	1.42838	9.75875e-05	2.6389	2.4098e-34	40
2.5	0.1	1.53729	2.33345e-05	2.63937	2.60643e-34	40
3	0.02	1.44767	3.76304e-05	3.06101	6.48606e-47	40
3	0.05	1.45134	3.35998e-05	3.06086	6.54631e-47	40
3	0.1	1.6149	9.35034e-07	3.06313	6.42665e-47	40
1	0.02	0.912645	0.351839	1.00991	0.909076	41
1	0.05	0.915734	0.370204	1.00976	0.910436	41
1	0.1	0.922333	0.463091	1.00438	0.959639	41
1.5	0.02	1.25998	0.0127648	1.53014	1.03806e-07	41
1.5	0.05	1.2568	0.0139667	1.53081	1.00723e-07	41
1.5	0.1	1.36284	0.00193678	1.52798	1.16512e-07	41
2	0.02	1.27133	0.00986561	1.84082	6.3241e-15	41
2	0.05	1.26725	0.011061	1.8412	6.19215e-15	41
2	0.1	1.33631	0.00472893	1.84023	6.83876e-15	41
2.5	0.02	1.37547	0.000579643	2.64629	5.01747e-35	41
2.5	0.05	1.38082	0.000502433	2.64626	5.01715e-35	41
2.5	0.1	1.54304	2.23944e-05	2.64037	8.12234e-35	41
3	0.02	1.39456	0.000200935	3.28708	6.33461e-50	41
3	0.05	1.39014	0.000234816	3.28916	5.63326e-50	41
3	0.1	1.47274	8.3256e-05	3.28993	6.37744e-50	41
1	0.02	1.09083	0.355785	0.997674	0.977215	42
1	0.05	1.10117	0.306482	0.996608	0.966753	42
1	0.1	1.17257	0.121906	0.994978	0.950796	42
1.5	0.02	0.9614	0.684591	1.40042	2.52823e-05	42
1.5	0.05	0.968662	0.742808	1.39971	2.59993e-05	42
1.5	0.1	1.01576	0.883538	1.39549	3.11576e-05	42
2	0.02	1.30545	0.00391604	1.91291	6.69053e-17	42
2	0.05	1.29954	0.00462981	1.9138	6.35801e-17	42
2	0.1	1.43916	0.000347363	1.91019	8.21031e-17	42
2.5	0.02	1.40698	0.00020241	2.39725	7.21984e-30	42
2.5	0.05	1.40698	0.00020241	2.39725	7.21984e-30	42
2.5	0.1	1.56384	1.20686e-05	2.39715	7.97249e-30	42
3	0.02	1.42033	0.000102199	3.50336	2.00968e-55	42
3	0.05	1.42834	8.26717e-05	3.50312	2.04499e-55	42
3	0.1	1.57663	6.2178e-06	3.51231	1.46661e-55	42
1	0.02	1.11185	0.241791	1.09037	0.278335	43
1	0.05	1.11229	0.241345	1.0904	0.278159	43
1	0.1	1.09642	0.365508	1.09334	0.264019	43
1.5	0.02	1.10278	0.299718	1.48276	6.95987e-07	43
1.5	0.05	1.08898	0.367964	1.48405	6.59084e-07	43
1.5	0.1	1.10445	0.345572	1.49088	4.98846e-07	43
2	0.02	1.31866	0.00315431	1.96831	8.66168e-18	43
2	0.05	1.32285	0.00283941	1.96765	8.9937e-18	43
2	0.1	1.43421	0.000457157	1.96503	1.10458e-17	43
2.5	0.02	1.33604	0.00155698	2.80558	6.25592e-38	43
2.5	0.05	1.34088	0.00136649	2.80483	6.55361e-38	43
2.5	0.1	1.51264	4.68373e-05	2.79767	1.13912e-37	43
3	0.02	1.53369	2.81601e-06	2.84437	2.85817e-39	43
3	0.05	1.53953	2.32702e-06	2.84317	3.07521e-39	43
3	0.1	1.71497	4.90075e-08	2.84143	3.82155e-39	43
1	0.02	1.17011	0.103109	1.02484	0.768739	44
1	0.05	1.17303	0.0979035	1.0248	0.769141	44
1	0.1	1.25578	0.0305398	1.02342	0.781617	44
1.5	0.02	1.3881	0.000415771	1.53926	3.99682e-08	44
1.5	0.05	1.3735	0.000657782	1.54086	3.71555e-08	44
1.5	0.1	1.34506	0.00379194	1.54534	3.0972e-08	44
2	0.02	1.22581	0.0294716	1.75133	6.15362e-13	44
2	0.05	1.22581	0.0294716	1.75133	6.15362e-13	44
2	0.1	1.23043	0.048619	1.75917	4.29233e-13	44
2.5	0.02	1.35375	0.00076065	2.85707	6.45972e-40	44
2.5	0.05	1.35672	0.000700226	2.85674	6.58001e-40	44
2.5	0.1	1.58983	2.06381e-06	2.84094	1.83862e-39	44
3	0.02	1.33447	0.00186235	3.04108	2.44253e-44	44
3	0.05	1.34657	0.00135624	3.03968	2.66078e-44	44
3	0.1	1.46119	0.000174973	3.03668	3.72991e-44	44
1	0.02	0.993226	0.944842	0.99102	0.91376	45
1	0.05	0.99521	0.961032	0.991031	0.913866	45
1	0.1	0.99579	0.968813	0.991149	0.915056	45
1.5	0.02	1.21355	0.0358817	1.62237	1.37626e-09	45
1.5	0.05	1.20876	0.0402224	1.62348	1.30597e-09	45
1.5	0.1	1.24435	0.0317401	1.62677	1.15721e-09	45
2	0.02	1.24429	0.0207015	1.95596	1.60935e-17	45
2	0.05	1.24889	0.0187484	1.9559	1.61281e-17	45
2	0.1	1.30241	0.0116921	1.95422	1.89379e-17	45
2.5	0.02	1.31408	0.00235664	2.63984	5.08684e-37	45
2.5	0.05	1.31678	0.00219347	2.63955	5.17254e-37	45
2.5	0.1	1.46047	0.00013408	2.63767	6.71715e-37	45
3	0.02	1.39822	0.000288049	3.07832	1.1463e-46	45
3	0.05	1.40114	0.000265976	3.07837	1.14196e-46	45
3	0.1	1.58235	7.29199e-06	3.07786	1.35664e-46	45
1	0.02	1.00527	0.956413	1.01891	0.823351	46
1	0.05	1.01289	0.894156	1.0184	0.82798	46
1	0.1	1.09224	0.401844	1.01496	0.859661	46
1.5	0.02	1.13941	0.151596	1.58086	4.90418e-09	46
1.5	0.05	1.13452	0.166202	1.58188	4.66883e-09	46
1.5	0.1	1.27185	0.013814	1.57157	7.80335e-09	46
2	0.02	1.19545	0.05372	2.01527	9.06058e-19	46
2	0.05	1.19961	0.0493257	2.01462	9.41543e-19	46
2	0.1	1.32226	0.00592676	2.00816	1.45711e-18	46
2.5	0.02	1.44552	3.33151e-05	2.90377	9.28265e-41	46
2.5	0.05	1.44198	3.87261e-05	2.90491	8.67059e-41	46
2.5	0.1	1.58431	4.72329e-06	2.91734	5.34451e-41	46
3	0.02	1.31908	0.00317565	3.07253	4.06172e-47	46
3	0.05	1.31908	0.00317565	3.07253	4.06172e-47	46
3	0.1	1.43884	0.000356734	3.06231	8.91747e-47	46
1	0.02	0.915303	0.372688	1.10136	0.241794	47
1	0.05	0.910108	0.343775	1.10203	0.23882	47
1	0.1	0.987581	0.909959	1.09818	0.256517	47
1.5	0.02	1.09666	0.319756	1.46042	9.14157e-07	47
1.5	0.05	1.10517	0.281489	1.45979	9.4113e-07	47
1.5	0.1	1.19115	0.0861014	1.45617	1.13704e-06	47
2	0.02	1.35606	0.00134481	2.03746	1.06719e-19	47
2	0.05	1.3478	0.00175183	2.03917	9.66399e-20	47
2	0.1	1.45797	0.000418563	2.03922	1.04545e-19	47
2.5	0.02	1.20212	0.0406023	2.30008	3.71947e-27	47
2.5	0.05	1.20381	0.0391599	2.30003	3.72435e-27	47
2.5	0.1	1.27864	0.0118431	2.29968	4.09887e-27	47
3	0.02	1.44663	4.41055e-05	3.20403	7.59972e-49	47
3	0.05	1.4408	5.50856e-05	3.20406	7.69227e-49	47
3	0.1	1.56628	4.90607e-06	3.20231	1.03944e-48	47
1	0.02	0.973796	0.790887	0.942474	0.471491	48
1	0.05	0.973796	0.790887	0.942474	0.471491	48
1	0.1	0.952149	0.663035	0.943905	0.483181	48
1.5	0.02	1.17016	0.0952037	1.49929	2.66901e-07	48
1.5	0.05	1.15902	0.118573	1.49928	2.67534e-07	48
1.5	0.1	1.2002	0.0817729	1.49982	2.66969e-07	48
2	0.02	1.30389	0.00355306	1.99371	6.21999e-18	48
2	0.05	1.30776	0.00321469	1.99342	6.3257e-18	48
2	0.1	1.52454	2.56677e-05	1.98876	8.70998e-18	48
2.5	0.02	1.4418	6.28469e-05	2.6561	2.48855e-36	48
2.5	0.05	1.44992	4.93239e-05	2.65525	2.62343e-36	48
2.5	0.1	1.59394	4.25149e-06	2.65333	3.45809e-36	48
3	0.02	1.40773	0.000152899	3.22585	6.59441e-51	48
3	0.05	1.41122	0.000137989	3.22531	6.80611e-51	48
3	0.1	1.62071	1.28782e-06	3.21512	1.47562e-50	48
1	0.02	0.96098	0.684344	1.06743	0.424435	49
1	0.05	0.954019	0.632373	1.06806	0.420229	49
1	0.1	0.901424	0.342045	1.07151	0.39814	49
1.5	0.02	1.10706	0.275126	1.36334	0.000131606	49
1.5	0.05	1.10706	0.275126	1.36334	0.000131606	49
1.5	0.1	1.1281	0.245984	1.3651	0.000124521	49
2	0.02	1.08834	0.376199	1.73441	3.28122e-12	49
2	0.05	1.09827	0.32772	1.73319	3.50068e-12	49
2	0.1	1.05548	0.608948	1.738	2.84615e-12	49
2.5	0.02	1.28432	0.00767735	2.78347	4.47465e-39	49
2.5	0.05	1.28432	0.00767735	2.78347	4.47465e-39	49
2.5	0.1	1.43173	0.000568771	2.78091	5.8665e-39	49
3	0.02	1.19429	0.0568883	2.80978	1.18214e-37	49
3	0.05	1.19126	0.0611544	2.81033	1.15242e-37	49
3	0.1	1.28542	0.01579	2.80671	1.6196e-37	49
1	0.02	1.04683	0.629988	1.10683	0.213917	50
1	0.05	1.04174	0.667436	1.10748	0.21125	50
1	0.1	1.08151	0.454992	1.1083	0.208381	50
1.5	0.02	1.27683	0.00782579	1.63487	2.86056e-10	50
1.5	0.05	1.2795	0.00734137	1.63486	2.86135e-10	50
1.5	0.1	1.26551	0.0204067	1.64425	1.84376e-10	50
2	0.02	1.214	0.0381678	2.28334	1.44833e-26	50
2	0.05	1.21888	0.034507	2.28306	1.4719e-26	50
2	0.1	1.37493	0.00193406	2.27548	2.49548e-26	50
2.5	0.02	1.21991	0.0379492	2.15609	2.84887e-22	50
2.5	0.05	1.22842	0.0319696	2.15559	2.92728e-22	50
2.5	0.1	1.38112	0.002193	2.15112	4.08811e-22	50
3	0.02	1.44489	4.85992e-05	3.07349	4.37488e-45	50
3	0.05	1.44352	5.2401e-05	3.07493	4.0269e-45	50
3	0.1	1.67865	1.70712e-07	3.05841	1.2079e-44	50
1	0.02	0.807974	0.0330187	0.958877	0.618798	51
1	0.05	0.810334	0.0355499	0.958616	0.616531	51
1	0.1	0.832188	0.0965096	0.953174	0.570207	51
1.5	0.02	1.13201	0.177381	1.64456	1.57572e-10	51
1.5	0.05	1.13201	0.177381	1.64456	1.57572e-10	51
1.5	0.1	1.16152	0.132795	1.65027	1.21497e-10	51
2	0.02	1.1874	0.0576834	1.96266	1.65761e-18	51
2	0.05	1.18151	0.0657186	1.96337	1.58934e-18	51
2	0.1	1.22535	0.039438	1.95834	2.29486e-18	51
2.5	0.02	1.28619	0.00488621	2.31835	1.30194e-27	51
2.5	0.05	1.29703	0.00367671	2.31645	1.47037e-27	51
2.5	0.1	1.39072	0.000850408	2.31972	1.31525e-27	51
3	0.02	1.55172	2.09016e-06	2.79895	1.16363e-37	51
3	0.05	1.53752	3.59845e-06	2.80173	9.97334e-38	51
3	0.1	1.57544	6.76029e-06	2.80974	7.08009e-38	51
1	0.02	0.958963	0.662748	0.992626	0.928815	52
1	0.05	0.962217	0.688711	0.992491	0.927507	52
1	0.1	0.949145	0.62286	0.992515	0.9278	52
1.5	0.02	1.10874	0.271464	1.46817	1.19594e-06	52
1.5	0.05	1.10519	0.287689	1.46872	1.16853e-06	52
1.5	0.1	1.13687	0.21648	1.4683	1.21842e-06	52
2	0.02	1.20528	0.0493986	1.94731	8.51539e-17	52
2	0.05	1.20528	0.0493986	1.94731	8.51539e-17	52
2	0.1	1.33871	0.00444043	1.94124	1.23443e-16	52
2.5	0.02	1.45516	3.36251e-05	2.77872	6.36719e-39	52
2.5	0.05	1.44876	4.25087e-05	2.77981	5.95862e-39	52
2.5	0.1	1.48764	7.82616e-05	2.79964	2.09452e-39	52
3	0.02	1.42295	0.000140266	2.76667	6.10242e-38	52
3	0.05	1.42122	0.000151952	2.76822	5.55988e-38	52
3	0.1	1.6736	4.88588e-07	2.7516	1.8019e-37	52
1	0.02	1.00251	0.979196	0.993633	0.938673	53
1	0.05	0.997504	0.979285	0.994086	0.943043	53
1	0.1	0.984923	0.887629	0.99472	0.949208	53
1.5	0.02	1.3094	0.00401859	1.7259	2.82642e-12	53
1.5	0.05	1.3154	0.0034699	1.72569	2.85741e-12	53
1.5	0.1	1.39236	0.0014895	1.72521	3.06727e-12	53
2	0.02	1.56231	1.31963e-06	2.12369	1.02242e-22	53
2	0.05	1.56231	1.31963e-06	2.12369	1.02242e-22	53
2	0.1	1.53957	1.77947e-05	2.14576	2.87818e-23	53
2.5	0.02	1.42605	8.67181e-05	2.38322	1.09014e-29	53
2.5	0.05	1.42394	9.6405e-05	2.3829	1.11183e-29	53
2.5	0.1	1.48858	6.82553e-05	2.388	9.18043e-30	53
3	0.02	1.35173	0.00111341	3.14533	3.19929e-48	53
3	0.05	1.35427	0.00106632	3.14473	3.32879e-48	53
3	0.1	1.41412	0.000571221	3.15236	2.46314e-48	53
1	0.02	0.827811	0.0681604	0.952281	0.559123	54
1	0.05	0.815081	0.0497043	0.952095	0.55756	54
1	0.1	0.821464	0.0868939	0.94569	0.50503	54
1.5	0.02	1.12365	0.214597	1.37287	9.82735e-05	54
1.5	0.05	1.1166	0.242417	1.37318	9.72404e-05	54
1.5	0.1	1.15463	0.168777	1.37186	0.000103865	54
2	0.02	1.22063	0.0271335	1.73611	7.19036e-12	54
2	0.05	1.21391	0.0319344	1.73682	6.9507e-12	54
2	0.1	1.34957	0.00280098	1.73206	9.17472e-12	54
2.5	0.02	1.09409	0.328006	2.44405	1.42116e-30	54
2.5	0.05	1.08386	0.382528	2.44632	1.23725e-30	54
2.5	0.1	1.12502	0.244064	2.44133	1.89283e-30	54
3	0.02	1.51613	2.50478e-06	3.32278	6.00837e-51	54
3	0.05	1.51857	2.41138e-06	3.3237	5.69204e-51	54
3	0.1	1.61299	6.26852e-07	3.3249	6.25807e-51	54
1	0.02	0.915158	0.363778	1.02943	0.726322	55
1	0.05	0.917121	0.375644	1.02924	0.72799	55
1	0.1	0.897548	0.317889	1.02643	0.753161	55
1.5	0.02	1.29708	0.00444339	1.53209	6.61402e-08	55
1.5	0.05	1.28856	0.00571882	1.53327	6.26686e-08	55
1.5	0.1	1.26299	0.0207172	1.53738	5.35275e-08	55
2	0.02	1.24786	0.0162167	2.02086	1.99122e-19	55
2	0.05	1.24786	0.0162167	2.02086	1.99122e-19	55
2	0.1	1.40177	0.000775196	2.01927	2.29678e-19	55
2.5	0.02	1.26729	0.00876861	2.66542	9.51505e-36	55
2.5	0.05	1.26729	0.00876861	2.66542	9.51505e-36	55
2.5	0.1	1.43037	0.000284143	2.6564	1.84477e-35	55
3	0.02	1.44339	7.50041e-05	3.34011	1.10351e-53	55
3	0.05	1.4406	8.45158e-05	3.3386	1.2155e-53	55
3	0.1	1.58969	6.221e-06	3.34797	8.4955e-54	55
1	0.02	1.0378	0.690184	1.02484	0.760027	56
1	0.05	1.03281	0.729181	1.02538	0.755058	56
1	0.1	0.963149	0.718256	1.03174	0.697618	56
1.5	0.02	1.09941	0.324282	1.45709	2.42314e-06	56
1.5	0.05	1.10538	0.297819	1.45635	2.5011e-06	56
1.5	0.1	1.19748	0.0858635	1.45199	3.07016e-06	56
2	0.02	1.24715	0.0126027	2.35288	5.83351e-27	56
2	0.05	1.24888	0.0120878	2.35283	5.84357e-27	56
2	0.1	1.28868	0.00895934	2.35353	6.54409e-27	56
2.5	0.02	1.19903	0.0583837	2.28574	6.49133e-25	56
2.5	0.05	1.19903	0.0583837	2.28574	6.49133e-25	56
2.5	0.1	1.32961	0.00691774	2.28467	7.33301e-25	56
3	0.02	1.15165	0.127906	3.01271	5.98871e-43	56
3	0.05	1.15851	0.113099	3.01234	6.10452e-43	56
3	0.1	1.26017	0.0245586	3.00071	1.49104e-42	56
1	0.02	0.952773	0.620627	0.904213	0.231566	57
1	0.05	0.954795	0.636134	0.904078	0.230871	57
1	0.1	0.957824	0.693441	0.902247	0.221978	57
1.5	0.02	1.2315	0.0252134	1.65201	2.25791e-10	57
1.5	0.05	1.2259	0.0289147	1.65191	2.27445e-10	57
1.5	0.1	1.36453	0.0020261	1.6457	3.19258e-10	57
2	0.02	1.24371	0.0188117	2.14114	1.32943e-22	57
2	0.05	1.25058	0.016155	2.14098	1.33893e-22	57
2	0.1	1.32822	0.00534293	2.14108	1.48194e-22	57
2.5	0.02	1.34353	0.00165474	2.27495	2.86852e-26	57
2.5	0.05	1.3608	0.00105533	2.2728	3.28568e-26	57
2.5	0.1	1.36222	0.00272523	2.28232	2.07025e-26	57
3	0.02	1.35661	0.00105872	2.69005	1.25345e-35	57
3	0.05	1.36058	0.00095354	2.68948	1.2965e-35	57
3	0.1	1.43215	0.000435959	2.69608	1.00329e-35	57
1	0.02	0.974003	0.783449	1.14464	0.0926185	58
1	0.05	0.976608	0.805577	1.14476	0.0923762	58
1	0.1	0.880825	0.248454	1.14817	0.0858409	58
1.5	0.02	1.1252	0.203043	1.56444	2.49557e-08	58
1.5	0.05	1.1252	0.203043	1.56444	2.49557e-08	58
1.5	0.1	1.17408	0.117278	1.56308	2.7323e-08	58
2	0.02	1.23511	0.0202608	2.02142	2.41738e-19	58
2	0.05	1.23819	0.0188864	2.02124	2.44384e-19	58
2	0.1	1.31582	0.00600696	2.02182	2.55949e-19	58
2.5	0.02	1.28482	0.00560446	2.27652	2.07424e-27	58
2.5	0.05	1.29249	0.00461107	2.27567	2.19537e-27	58
2.5	0.1	1.39151	0.000678497	2.27054	3.27165e-27	58
3	0.02	1.37051	0.000674962	3.01133	2.09743e-45	58
3	0.05	1.36433	0.000819141	3.01358	1.84499e-45	58
3	0.1	1.67978	3.37778e-07	2.99308	7.07375e-45	58
1	0.02	1.02581	0.788732	1.02323	0.779654	59
1	0.05	1.0323	0.738461	1.02299	0.781796	59
1	0.1	1.00592	0.955383	1.02769	0.739528	59
1.5	0.02	1.12305	0.222143	1.48184	9.61164e-07	59
1.5	0.05	1.12459	0.216864	1.48183	9.61093e-07	59
1.5	0.1	1.08832	0.425941	1.48944	7.05658e-07	59
2	0.02	1.17881	0.075211	1.82044	1.30635e-13	59
2	0.05	1.18305	0.0691804	1.81982	1.35074e-13	59
2	0.1	1.18766	0.0943192	1.82205	1.28508e-13	59
2.5	0.02	1.39729	0.000191463	2.87926	6.2939e-42	59
2.5	0.05	1.3945	0.000214514	2.87815	6.85365e-42	59
2.5	0.1	1.63533	7.42428e-07	2.86971	1.33763e-41	59
3	0.02	1.18527	0.0671978	2.99502	2.19953e-43	59
3	0.05	1.17831	0.0783934	2.9978	1.88051e-43	59
3	0.1	1.35132	0.00328345	2.98015	5.92531e-43	59
1	0.02	0.930358	0.45752	1.12488	0.155653	60
1	0.05	0.925161	0.424308	1.12553	0.153642	60
1	0.1	0.977988	0.83293	1.12119	0.167896	60
1.5	0.02	1.14152	0.152447	1.75064	1.36344e-12	60
1.5	0.05	1.14349	0.147308	1.75053	1.37049e-12	60
1.5	0.1	1.19981	0.07299	1.74681	1.72738e-12	60
2	0.02	1.30444	0.00351573	1.95697	4.37895e-18	60
2	0.05	1.30777	0.00322722	1.95657	4.48242e-18	60
2	0.1	1.39071	0.000804398	1.9537	5.59551e-18	60
2.5	0.02	1.5833	3.07891e-07	2.67391	1.08656e-35	60
2.5	0.05	1.58794	2.63058e-07	2.67332	1.12553e-35	60
2.5	0.1	1.73487	1.8918e-08	2.67882	9.20764e-36	60
3	0.02	1.65206	4.41878e-08	2.62564	1.06562e-34	60
3	0.05	1.65546	3.96228e-08	2.62553	1.07114e-34	60
3	0.1	1.68887	1.98841e-07	2.63251	8.50269e-35	60
1	0.02	1.00745	0.938409	0.98101	0.81627	61
1	0.05	1.00745	0.938409	0.98101	0.81627	61
1	0.1	1.02531	0.813365	0.977387	0.781851	61
1.5	0.02	1.07774	0.426296	1.68677	3.69101e-11	61
1.5	0.05	1.07973	0.416442	1.68778	3.50712e-11	61
1.5	0.1	1.13324	0.229388	1.68916	3.39164e-11	61
2	0.02	1.47024	2.71411e-05	1.93845	4.39822e-17	61
2	0.05	1.47458	2.37734e-05	1.93797	4.51908e-17	61
2	0.1	1.60856	2.22779e-06	1.93788	4.71796e-17	61
2.5	0.02	1.19701	0.0542139	2.62158	1.25921e-35	61
2.5	0.05	1.19752	0.054247	2.62252	1.19661e-35	61
2.5	0.1	1.36477	0.00250742	2.60842	3.232e-35	61
3	0.02	1.43181	4.28134e-05	2.95857	1.35808e-42	61
3	0.05	1.43377	4.02982e-05	2.95851	1.3593e-42	61
3	0.1	1.53555	8.07683e-06	2.96314	1.20655e-42	61
1	0.02	1.00679	0.942673	1.00481	0.952675	62
1	0.05	1.00415	0.965026	1.00501	0.95079	62
1	0.1	1.0671	0.533588	1.00289	0.971557	62
1.5	0.02	1.19143	0.0706853	1.50857	2.45027e-07	62
1.5	0.05	1.19592	0.0649844	1.50813	2.50001e-07	62
1.5	0.1	1.33482	0.00695375	1.50358	3.11494e-07	62
2	0.02	1.24788	0.0172028	1.93953	3.00021e-17	62
2	0.05	1.24971	0.0165196	1.93951	3.00018e-17	62
2	0.1	1.36122	0.00276117	1.93953	3.22267e-17	62
2.5	0.02	1.19513	0.0628417	2.48248	1.92826e-31	62
2.5	0.05	1.18685	0.0742903	2.48231	1.95343e-31	62
2.5	0.1	1.22736	0.0538306	2.49013	1.35754e-31	62
3	0.02	1.58815	2.04888e-07	3.0131	5.68435e-44	62
3	0.05	1.60736	1.04911e-07	3.01034	6.71991e-44	62
3	0.1	1.81154	2.00683e-09	3.0224	3.87414e-44	62
1	0.02	1.05375	0.573252	0.930622	0.391864	63
1	0.05	1.05641	0.555039	0.930364	0.390044	63
1	0.1	1.04211	0.688161	0.9326	0.40643	63
1.5	0.02	1.03113	0.743134	1.28709	0.00183859	63
1.5	0.05	1.02575	0.786169	1.28795	0.00178801	63
1.5	0.1	1.04018	0.705373	1.29165	0.00159625	63
2	0.02	1.1943	0.056402	2.26674	1.40476e-24	63
2	0.05	1.19734	0.0530738	2.2666	1.41686e-24	63
2	0.1	1.26918	0.019284	2.26091	2.11003e-24	63
2.5	0.02	1.38147	0.000387748	2.29989	1.2703e-25	63
2.5	0.05	1.38378	0.000363729	2.29984	1.27277e-25	63
2.5	0.1	1.44196	0.000240636	2.29626	1.72425e-25	63
3	0.02	1.39755	0.000171845	2.69278	7.60136e-37	63
3	0.05	1.39755	0.000171845	2.69278	7.60136e-37	63
3	0.1	1.60475	1.09874e-06	2.68147	1.70155e-36	63
1	0.02	1.22051	0.0340317	1.01193	0.884931	64
1	0.05	1.22503	0.0313551	1.01161	0.887978	64
1	0.1	1.23618	0.0397413	1.01339	0.871118	64
1.5	0.02	1.04578	0.640314	1.42685	9.51637e-06	64
1.5	0.05	1.04804	0.624422	1.42665	9.59252e-06	64
1.5	0.1	1.06048	0.577114	1.42719	9.5601e-06	64
2	0.02	1.28986	0.00612214	2.32341	7.96404e-28	64
2	0.05	1.27665	0.00871791	2.32457	7.42924e-28	64
2	0.1	1.37275	0.00178885	2.32982	5.75358e-28	64
2.5	0.02	1.41595	0.000119935	2.54561	8.46001e-32	64
2.5	0.05	1.41311	0.000138796	2.54669	8.01803e-32	64
2.5	0.1	1.63636	1.3871e-06	2.54023	1.28672e-31	64
3	0.02	1.55387	5.02385e-07	2.9265	1.14885e-41	64
3	0.05	1.55606	4.90712e-07	2.92498	1.26112e-41	64
3	0.1	1.60701	1.43188e-06	2.94792	3.88689e-42	64
1	0.02	1.12822	0.199347	1.1244	0.156829	65
1	0.05	1.13089	0.190869	1.12418	0.157536	65
1	0.1	1.15273	0.174097	1.11999	0.17166	65
1.5	0.02	1.04956	0.59841	1.40804	1.75891e-05	65
1.5	0.05	1.04474	0.634157	1.40885	1.70258e-05	65
1.5	0.1	1.0575	0.58327	1.41637	1.28342e-05	65
2	0.02	1.16481	0.109754	1.902	1.0416e-16	65
2	0.05	1.16077	0.118899	1.90206	1.03869e-16	65
2	0.1	1.21903	0.0586852	1.90228	1.08981e-16	65
2.5	0.02	1.27497	0.00623936	2.26573	1.09457e-26	65
2.5	0.05	1.26819	0.00755676	2.26668	1.03702e-26	65
2.5	0.1	1.34493	0.00283207	2.27227	8.5618e-27	65
3	0.02	1.35003	0.000883037	2.71034	1.26523e-37	65
3	0.05	1.33989	0.00122916	2.71305	1.07582e-37	65
3	0.1	1.38103	0.00124512	2.72156	8.01621e-38	65
1	0.02	1.03882	0.684446	0.965441	0.666466	66
1	0.05	1.04176	0.662537	0.965224	0.664466	66
1	0.1	1.02341	0.824562	0.967081	0.681914	66
1.5	0.02	1.13624	0.167998	1.52509	7.62201e-08	66
1.5	0.05	1.14568	0.143449	1.52421	7.95069e-08	66
1.5	0.1	1.20575	0.068153	1.5218	9.07632e-08	66
2	0.02	1.3019	0.00422356	1.88751	1.00556e-15	66
2	0.05	1.29581	0.00501577	1.88826	9.64874e-16	66
2	0.1	1.30484	0.00835676	1.90114	4.98269e-16	66
2.5	0.02	1.15555	0.126497	2.22761	1.8436e-24	66
2.5	0.05	1.15797	0.121263	2.2274	1.8653e-24	66
2.5	0.1	1.27197	0.0213261	2.22336	2.50437e-24	66
3	0.02	1.44038	6.97948e-05	2.89355	1.22592e-41	66
3	0.05	1.43112	9.54684e-05	2.89372	1.22746e-41	66
3	0.1	1.55498	1.34115e-05	2.90158	9.24047e-42	66
1	0.02	1.13242	0.186935	0.957153	0.593042	67
1	0.05	1.13242	0.186935	0.957153	0.593042	67
1	0.1	1.17131	0.123922	0.95845	0.604743	67
1.5	0.02	1.18296	0.0696147	1.60859	1.56827e-09	67
1.5	0.05	1.17595	0.0805867	1.60878	1.55424e-09	67
1.5	0.1	1.21439	0.053484	1.60854	1.60533e-09	67
2	0.02	1.19888	0.0505668	1.89254	1.47855e-15	67
2	0.05	1.2006	0.0488501	1.89253	1.4787e-15	67
2	0.1	1.30675	0.00840263	1.88734	2.01873e-15	67
2.5	0.02	1.23576	0.0272965	2.47782	5.9234e-31	67
2.5	0.05	1.22732	0.0329842	2.47767	5.99286e-31	67
2.5	0.1	1.31013	0.0100085	2.48054	5.61482e-31	67
3	0.02	1.42021	0.000179191	2.86584	4.89927e-38	67
3	0.05	1.42553	0.000153997	2.86477	5.2146e-38	67
3	0.1	1.47002	0.000176913	2.87628	2.99754e-38	67
1	0.02	1.09531	0.343531	1.01839	0.828517	68
1	0.05	1.09771	0.332243	1.01836	0.828818	68
1	0.1	1.07057	0.522496	1.02162	0.799494	68
1.5	0.02	1.20692	0.0409659	1.67391	7.02236e-11	68
1.5	0.05	1.20692	0.0409659	1.67391	7.02236e-11	68
1.5	0.1	1.16819	0.133543	1.68298	4.69047e-11	68
2	0.02	1.16032	0.102916	2.02107	1.79992e-19	68
2	0.05	1.1553	0.113854	2.02209	1.69661e-19	68
2	0.1	1.22206	0.0476439	2.02557	1.46805e-19	68
2.5	0.02	1.40511	0.000159468	2.32135	1.06032e-27	68
2.5	0.05	1.40415	0.000168793	2.3216	1.04704e-27	68
2.5	0.1	1.606	1.74716e-06	2.31399	1.83522e-27	68
3	0.02	1.64425	4.45193e-08	2.81381	2.02721e-38	68
3	0.05	1.64425	4.45193e-08	2.81381	2.02721e-38	68
3	0.1	1.60892	2.14645e-06	2.84374	4.07516e-39	68
1	0.02	0.968036	0.73884	0.847925	0.0623689	69
1	0.05	0.968036	0.73884	0.847925	0.0623689	69
1	0.1	0.98279	0.873133	0.846398	0.0597605	69
1.5	0.02	1.36488	0.000740752	1.54508	5.31542e-08	69
1.5	0.05	1.3685	0.000671316	1.54494	5.34845e-08	69
1.5	0.1	1.379	0.00178944	1.55512	3.44392e-08	69
2	0.02	1.24334	0.0193933	2.10873	6.44839e-22	69
2	0.05	1.24578	0.0183751	2.10855	6.51369e-22	69
2	0.1	1.26379	0.0268102	2.11327	5.64783e-22	69
2.5	0.02	1.65815	9.91615e-09	2.57633	1.46196e-33	69
2.5	0.05	1.66218	8.578e-09	2.57597	1.49383e-33	69
2.5	0.1	1.66252	1.54194e-07	2.59314	6.10926e-34	69
3	0.02	1.34768	0.000930482	2.90663	4.00364e-42	69
3	0.05	1.34768	0.000930482	2.90663	4.00364e-42	69
3	0.1	1.50971	2.90732e-05	2.90176	6.34722e-42	69
1	0.02	1.04043	0.68177	1.07843	0.352887	70
1	0.05	1.03536	0.719687	1.07911	0.348907	70
1	0.1	1.01251	0.906494	1.08154	0.335081	70
1.5	0.02	1.11563	0.236223	1.52255	1.17973e-07	70
1.5	0.05	1.11563	0.236223	1.52255	1.17973e-07	70
1.5	0.1	1.18561	0.0903502	1.52078	1.30643e-07	70
2	0.02	1.20013	0.0440224	1.89722	2.4719e-15	70
2	0.05	1.20505	0.0396599	1.89681	2.52406e-15	70
2	0.1	1.19123	0.0848107	1.89982	2.30195e-15	70
2.5	0.02	1.37149	0.000532927	2.59015	5.23862e-34	70
2.5	0.05	1.37149	0.000532927	2.59015	5.23862e-34	70
2.5	0.1	1.58887	3.07814e-06	2.57964	1.08056e-33	70
3	0.02	1.18564	0.0596051	2.92752	2.19423e-45	70
3	0.05	1.18759	0.0572878	2.92736	2.21256e-45	70
3	0.1	1.27613	0.0149455	2.9345	1.81211e-45	70
1	0.02	0.887925	0.216228	1.0264	0.755867	71
1	0.05	0.891829	0.235132	1.02624	0.757336	71
1	0.1	0.908363	0.368137	1.02346	0.782223	71
1.5	0.02	1.12664	0.203994	1.55952	1.62795e-08	71
1.5	0.05	1.13056	0.19147	1.55938	1.63777e-08	71
1.5	0.1	1.17894	0.111995	1.55512	2.07329e-08	71
2	0.02	1.31551	0.00406089	2.05665	1.36523e-19	71
2	0.05	1.31158	0.00456573	2.05795	1.27207e-19	71
2	0.1	1.37816	0.00237884	2.05997	1.20892e-19	71
2.5	0.02	1.3979	0.000256677	2.60805	9.03868e-34	71
2.5	0.05	1.40165	0.00023075	2.60784	9.15098e-34	71
2.5	0.1	1.43536	0.000369594	2.62507	3.81567e-34	71
3	0.02	1.51557	4.0165e-06	2.93429	3.30468e-43	71
3	0.05	1.51557	4.0165e-06	2.93429	3.30468e-43	71
3	0.1	1.65084	4.25275e-07	2.93642	3.35019e-43	71
1	0.02	0.909958	0.358818	0.911691	0.285737	72
1	0.05	0.917918	0.405373	0.911038	0.28204	72
1	0.1	0.875351	0.253203	0.910179	0.27751	72
1.5	0.02	1.17132	0.100014	1.42385	1.75722e-05	72
1.5	0.05	1.17132	0.100014	1.42385	1.75722e-05	72
1.5	0.1	1.18185	0.110145	1.42458	1.72982e-05	72
2	0.02	1.28185	0.00558529	2.39004	1.71034e-30	72
2	0.05	1.27115	0.00756644	2.39205	1.50282e-30	72
2	0.1	1.36403	0.00170959	2.38972	1.9656e-30	72
2.5	0.02	1.18659	0.0659472	2.48601	8.42789e-30	72
2.5	0.05	1.18329	0.0710653	2.48561	8.65403e-30	72
2.5	0.1	1.29343	0.0124188	2.48239	1.12051e-29	72
3	0.02	1.42214	8.08319e-05	2.90166	7.03584e-41	72
3	0.05	1.4254	7.32644e-05	2.90133	7.16175e-41	72
3	0.1	1.52769	1.45632e-05	2.90508	6.78e-41	72
1	0.02	0.998114	0.98458	0.930715	0.376987	73
1	0.05	0.992944	0.942352	0.931077	0.379588	73
1	0.1	1.0261	0.809945	0.9293	0.367256	73
1.5	0.02	1.22827	0.0257459	1.51688	1.44353e-07	73
1.5	0.05	1.23397	0.0227094	1.5163	1.48254e-07	73
1.5	0.1	1.32226	0.00566998	1.51332	1.72336e-07	73
2	0.02	1.2163	0.0313532	1.89187	4.12051e-16	73
2	0.05	1.22059	0.0285044	1.89122	4.27932e-16	73
2	0.1	1.36649	0.00187235	1.8856	6.1727e-16	73
2.5	0.02	1.25451	0.0165507	2.19688	4.36139e-23	73
2.5	0.05	1.25451	0.0165507	2.19688	4.36139e-23	73
2.5	0.1	1.32046	0.00800959	2.19858	4.34513e-23	73
3	0.02	1.32939	0.00212091	3.20244	3.17163e-50	73
3	0.05	1.32089	0.00275518	3.20314	3.10441e-50	73
3	0.1	1.48382	0.000107146	3.19338	6.6006e-50	73
1	0.02	0.918107	0.368915	1.07984	0.339566	74
1	0.05	0.919304	0.376385	1.07984	0.339541	74
1	0.1	0.915859	0.409738	1.08234	0.325601	74
1.5	0.02	1.22724	0.0286666	1.38883	4.09058e-05	74
1.5	0.05	1.23015	0.026937	1.38875	4.1017e-05	74
1.5	0.1	1.2163	0.060212	1.38645	4.57329e-05	74
2	0.02	1.14991	0.136295	1.87129	1.15506e-14	74
2	0.05	1.14423	0.151433	1.87216	1.10412e-14	74
2	0.1	1.27251	0.0187074	1.86244	1.88094e-14	74
2.5	0.02	1.44617	4.13217e-05	2.63254	5.90255e-35	74
2.5	0.05	1.44406	4.56364e-05	2.63364	5.51378e-35	74
2.5	0.1	1.58999	3.84349e-06	2.63381	6.26407e-35	74
3	0.02	1.18729	0.0623878	2.46056	1.73712e-29	74
3	0.05	1.19156	0.0572278	2.4598	1.82005e-29	74
3	0.1	1.31534	0.0072107	2.45498	2.68747e-29	74
1	0.02	1.03842	0.699521	1.03169	0.713528	75
1	0.05	1.03181	0.748991	1.03202	0.710729	75
1	0.1	0.935806	0.549758	1.0333	0.700285	75
1.5	0.02	1.07415	0.460162	1.49804	2.63611e-07	75
1.5	0.05	1.07864	0.434734	1.49767	2.68045e-07	75
1.5	0.1	1.08218	0.460229	1.49949	2.51421e-07	75
2	0.02	1.24496	0.017239	1.98778	5.09814e-19	75
2	0.05	1.24168	0.0188402	1.98883	4.7881e-19	75
2	0.1	1.36482	0.00253141	1.97819	9.91388e-19	75
2.5	0.02	1.23709	0.0221506	2.5822	6.75157e-33	75
2.5	0.05	1.22897	0.0268578	2.58194	6.87359e-33	75
2.5	0.1	1.41603	0.000511889	2.56109	2.60568e-32	75
3	0.02	1.48466	3.32426e-05	3.436	1.51326e-52	75
3	0.05	1.47397	4.90489e-05	3.43858	1.32356e-52	75
3	0.1	1.74606	1.41062e-07	3.42254	3.69061e-52	75
1	0.02	0.87787	0.191921	0.950315	0.542092	76
1	0.05	0.877672	0.19262	0.950863	0.546677	76
1	0.1	0.867091	0.204255	0.950385	0.542999	76
1.5	0.02	1.20856	0.044224	1.56159	7.0414e-09	76
1.5	0.05	1.22416	0.0321134	1.56063	7.38662e-09	76
1.5	0.1	1.31865	0.00754413	1.55996	7.82007e-09	76
2	0.02	1.22796	0.0253657	1.87818	5.57878e-16	76
2	0.05	1.22796	0.0253657	1.87818	5.57878e-16	76
2	0.1	1.25559	0.0263214	1.88911	3.1978e-16	76
2.5	0.02	1.46353	2.42484e-05	2.40704	2.17966e-29	76
2.5	0.05	1.4513	3.8627e-05	2.40801	2.06868e-29	76
2.5	0.1	1.62164	1.00616e-06	2.40579	2.72206e-29	76
3	0.02	1.47788	2.53356e-05	3.10955	9.68939e-46	76
3	0.05	1.47278	3.05128e-05	3.11137	8.72385e-46	76
3	0.1	1.6605	9.60934e-07	3.11242	9.20468e-46	76
1	0.02	1.12977	0.193426	1.11554	0.173018	77
1	0.05	1.12977	0.193426	1.11554	0.173018	77
1	0.1	1.15205	0.174245	1.11772	0.165868	77
1.5	0.02	1.24223	0.0217382	1.47337	1.69082e-06	77
1.5	0.05	1.2523	0.0174624	1.47276	1.73476e-06	77
1.5	0.1	1.33565	0.00526768	1.46945	2.02823e-06	77
2	0.02	1.33349	0.00128207	2.00699	1.17923e-19	77
2	0.05	1.34356	0.000969124	2.00624	1.23395e-19	77
2	0.1	1.4779	5.95906e-05	2.00469	1.44656e-19	77
2.5	0.02	1.11316	0.240791	2.34858	4.97998e-29	77
2.5	0.05	1.11316	0.240791	2.34858	4.97998e-29	77
2.5	0.1	1.1786	0.100026	2.33928	1.01506e-28	77
3	0.02	1.34469	0.00106261	3.15418	5.18966e-49	77
3	0.05	1.35715	0.000751092	3.15173	6.0528e-49	77
3	0.1	1.48388	6.78412e-05	3.1423	1.24201e-48	77
1	0.02	1.03634	0.709547	1.0594	0.47795	78
1	0.05	1.03872	0.691924	1.05921	0.479325	78
1	0.1	1.07931	0.470506	1.05928	0.47908	78
1.5	0.02	1.17141	0.0894981	1.73033	2.90042e-12	78
1.5	0.05	1.17267	0.0882838	1.73003	2.95403e-12	78
1.5	0.1	1.20889	0.0634637	1.72793	3.46688e-12	78
2	0.02	1.17907	0.07121	1.86663	9.81027e-16	78
2	0.05	1.17174	0.0830662	1.86661	9.83643e-16	78
2	0.1	1.17534	0.11305	1.87213	7.60593e-16	78
2.5	0.02	1.09288	0.340189	2.60041	3.63706e-34	78
2.5	0.05	1.08868	0.362475	2.60007	3.74638e-34	78
2.5	0.1	1.22311	0.0528365	2.59167	7.47247e-34	78
3	0.02	1.14764	0.138217	3.07338	1.02345e-45	78
3	0.05	1.1391	0.162625	3.07544	9.13515e-46	78
3	0.1	1.26608	0.0207398	3.06973	1.38446e-45	78
1	0.02	1.15493	0.117157	1.0581	0.484162	79
1	0.05	1.14812	0.133615	1.05854	0.480971	79
1	0.1	1.19419	0.0814518	1.06087	0.464549	79
1.5	0.02	1.09201	0.355367	1.46572	1.45527e-06	79
1.5	0.05	1.09347	0.348285	1.46574	1.45369e-06	79
1.5	0.1	1.0454	0.675065	1.47121	1.17747e-06	79
2	0.02	1.33419	0.00164687	1.98145	4.32833e-18	79
2	0.05	1.33419	0.00164687	1.98145	4.32833e-18	79
2	0.1	1.32187	0.00533403	1.98834	3.10338e-18	79
2.5	0.02	1.48463	1.11065e-05	2.27624	1.23465e-25	79
2.5	0.05	1.51542	4.13775e-06	2.27353	1.45142e-25	79
2.5	0.1	1.75807	1.43306e-08	2.27402	1.53261e-25	79
3	0.02	1.35701	0.000670379	2.82671	4.31198e-40	79
3	0.05	1.35414	0.000745515	2.82808	3.96236e-40	79
3	0.1	1.58076	2.82058e-06	2.82261	6.04986e-40	79
1	0.02	0.761898	0.00665139	0.968918	0.702689	80
1	0.05	0.755827	0.00532361	0.968962	0.703101	80
1	0.1	0.757703	0.0122935	0.966677	0.682155	80
1.5	0.02	1.1305	0.200115	1.51435	3.67688e-07	80
1.5	0.05	1.12297	0.227684	1.51572	3.46545e-07	80
1.5	0.1	1.2707	0.0229113	1.51004	4.49614e-07	80
2	0.02	1.16398	0.0985667	1.85839	1.02617e-15	80
2	0.05	1.15799	0.111128	1.85909	9.85858e-16	80
2	0.1	1.1893	0.086622	1.85896	1.05424e-15	80
2.5	0.02	1.2896	0.00583976	2.65535	8.04324e-36	80
2.5	0.05	1.29563	0.0050375	2.65484	8.28995e-36	80
2.5	0.1	1.46889	0.000132154	2.64085	2.19251e-35	80
3	0.02	1.38152	0.00031441	3.11567	1.24729e-50	80
3	0.05	1.38547	0.000280138	3.11528	1.27976e-50	80
3	0.1	1.56883	5.32766e-06	3.11974	1.17739e-50	80
1	0.02	0.907476	0.331113	0.937204	0.429159	81
1	0.05	0.907476	0.331113	0.937204	0.429159	81
1	0.1	0.854475	0.155381	0.93874	0.441173	81
1.5	0.02	1.39729	0.000205812	1.7331	6.22966e-12	81
1.5	0.05	1.39729	0.000205812	1.7331	6.22966e-12	81
1.5	0.1	1.55832	9.3516e-06	1.73725	5.25843e-12	81
2	0.02	1.10821	0.2786	1.89892	4.95202e-16	81
2	0.05	1.11111	0.266772	1.89873	5.00213e-16	81
2	0.1	1.13496	0.226452	1.90072	4.74086e-16	81
2.5	0.02	1.11046	0.254626	2.4784	5.99248e-32	81
2.5	0.05	1.11046	0.254626	2.4784	5.99248e-32	81
2.5	0.1	1.17346	0.10964	2.48177	5.3345e-32	81
3	0.02	1.13144	0.184567	2.65041	6.99101e-36	81
3	0.05	1.13737	0.167028	2.64948	7.41243e-36	81
3	0.1	1.30239	0.0102291	2.62976	2.88318e-35	81
1	0.02	1.02669	0.786265	1.0358	0.671397	82
1	0.05	1.02848	0.772624	1.03575	0.671872	82
1	0.1	1.05191	0.636288	1.03616	0.668574	82
1.5	0.02	1.16517	0.100515	1.39137	2.4116e-05	82
1.5	0.05	1.16517	0.100515	1.39137	2.4116e-05	82
1.5	0.1	1.20334	0.0649925	1.39014	2.56417e-05	82
2	0.02	1.26901	0.00969735	1.87392	8.05727e-16	82
2	0.05	1.27576	0.00825347	1.87333	8.32949e-16	82
2	0.1	1.3508	0.00307984	1.87863	6.57441e-16	82
2.5	0.02	1.51222	4.41711e-06	2.74035	1.54501e-37	82
2.5	0.05	1.51176	4.66366e-06	2.74062	1.5245e-37	82
2.5	0.1	1.59345	2.72086e-06	2.75141	8.94052e-38	82
3	0.02	1.5221	1.77277e-06	2.95569	3.33173e-43	82
3	0.05	1.5221	1.77277e-06	2.95569	3.33173e-43	82
3	0.1	1.70605	3.34917e-08	2.9572	3.55407e-43	82
1	0.02	1.01293	0.897965	0.859573	0.0755997	83
1	0.05	1.01494	0.882386	0.859508	0.0754522	83
1	0.1	1.04024	0.716039	0.858861	0.074188	83
1.5	0.02	0.955744	0.64594	1.53371	3.37649e-08	83
1.5	0.05	0.95	0.603408	1.53473	3.21663e-08	83
1.5	0.1	1.00471	0.965153	1.53189	3.78122e-08	83
2	0.02	1.23469	0.0253337	1.87488	1.2153e-15	83
2	0.05	1.23469	0.0253337	1.87488	1.2153e-15	83
2	0.1	1.30516	0.0114181	1.87225	1.52042e-15	83
2.5	0.02	1.55556	1.16971e-06	2.47908	1.31073e-29	83
2.5	0.05	1.54852	1.55002e-06	2.48072	1.19834e-29	83
2.5	0.1	1.74512	3.092e-08	2.47853	1.55312e-29	83
3	0.02	1.24726	0.0196068	2.35369	2.22253e-27	83
3	0.05	1.25876	0.0152166	2.35202	2.45958e-27	83
3	0.1	1.42197	0.000759981	2.34477	4.07081e-27	83
1	0.02	1.15887	0.102466	1.14434	0.0971443	84
1	0.05	1.16703	0.087494	1.14395	0.0979913	84
1	0.1	1.11719	0.273608	1.14891	0.0878997	84
1.5	0.02	1.25683	0.0166805	1.56862	2.38655e-08	84
1.5	0.05	1.25683	0.0166805	1.56862	2.38655e-08	84
1.5	0.1	1.16376	0.158411	1.58165	1.34493e-08	84
2	0.02	1.33156	0.00205607	2.00069	1.65694e-19	84
2	0.05	1.33156	0.00205607	2.00069	1.65694e-19	84
2	0.1	1.40222	0.000802616	2.00463	1.39266e-19	84
2.5	0.02	1.32679	0.00202907	2.81128	1.83639e-39	84
2.5	0.05	1.3208	0.00242647	2.81327	1.6381e-39	84
2.5	0.1	1.52211	3.7594e-05	2.80297	3.59374e-39	84
3	0.02	1.49513	1.33909e-05	2.83037	2.50746e-40	84
3	0.05	1.50362	1.03293e-05	2.82912	2.7086e-40	84
3	0.1	1.52396	2.74042e-05	2.83884	1.70171e-40	84
1	0.02	1.09315	0.326447	0.927998	0.372692	85
1	0.05	1.09315	0.326447	0.927998	0.372692	85
1	0.1	1.07812	0.458992	0.927117	0.367153	85
1.5	0.02	1.27765	0.00847491	1.53265	7.12508e-08	85
1.5	0.05	1.27682	0.00877872	1.53267	7.12974e-08	85
1.5	0.1	1.31049	0.00943244	1.53745	5.86622e-08	85
2	0.02	1.33808	0.00164914	2.29071	1.7835e-26	85
2	0.05	1.346	0.00133918	2.29008	1.85577e-26	85
2	0.1	1.41769	0.000517898	2.28936	2.1227e-26	85
2.5	0.02	1.2198	0.0358712	2.55421	1.13537e-32	85
2.5	0.05	1.22379	0.0330263	2.55336	1.1959e-32	85
2.5	0.1	1.33199	0.00656975	2.55714	1.06763e-32	85
3	0.02	1.40234	0.000153155	3.46241	5.67992e-55	85
3	0.05	1.41047	0.00011973	3.46142	6.02972e-55	85
3	0.1	1.6083	1.40331e-06	3.45105	1.32478e-54	85
1	0.02	0.99119	0.925907	0.97744	0.785331	86
1	0.05	0.99119	0.925907	0.97744	0.785331	86
1	0.1	0.939657	0.563911	0.976695	0.778656	86
1.5	0.02	1.08319	0.408429	1.61758	1.10139e-09	86
1.5	0.05	1.08319	0.408429	1.61758	1.10139e-09	86
1.5	0.1	1.13261	0.23885	1.61765	1.13026e-09	86
2	0.02	1.11419	0.245187	2.1967	4.58126e-24	86
2	0.05	1.12151	0.218277	2.19549	4.92989e-24	86
2	0.1	1.23385	0.0383941	2.18505	9.95693e-24	86
2.5	0.02	1.33227	0.0019204	2.62379	1.39133e-34	86
2.5	0.05	1.33227	0.0019204	2.62379	1.39133e-34	86
2.5	0.1	1.44852	0.00032157	2.62096	1.90784e-34	86
3	0.02	1.21796	0.0374818	3.14579	4.65294e-49	86
3	0.05	1.21796	0.0374818	3.14579	4.65294e-49	86
3	0.1	1.32633	0.00653139	3.14383	5.8555e-49	86
1	0.02	1.087	0.392698	1.10897	0.209992	87
1	0.05	1.0834	0.412941	1.1094	0.208316	87
1	0.1	1.02518	0.819985	1.10999	0.206554	87
1.5	0.02	1.02681	0.776699	1.53809	2.74522e-08	87
1.5	0.05	1.02367	0.802381	1.53822	2.7298e-08	87
1.5	0.1	1.0195	0.852213	1.54181	2.36689e-08	87
2	0.02	1.20887	0.0464865	1.94207	4.19557e-17	87
2	0.05	1.21145	0.0441809	1.94188	4.23789e-17	87
2	0.1	1.39016	0.0014283	1.93926	5.129e-17	87
2.5	0.02	1.05663	0.553849	2.07516	6.98443e-20	87
2.5	0.05	1.05597	0.559313	2.07457	7.26023e-20	87
2.5	0.1	1.16733	0.124762	2.0593	1.81351e-19	87
3	0.02	1.561	4.64924e-07	2.97285	4.36342e-44	87
3	0.05	1.58041	2.36121e-07	2.97026	5.13333e-44	87
3	0.1	1.78014	2.56114e-09	2.96936	5.94817e-44	87
1	0.02	1.0099	0.916941	1.01909	0.818747	88
1	0.05	1.01549	0.870841	1.01859	0.823412	88
1	0.1	1.02681	0.801324	1.01689	0.83931	88
1.5	0.02	1.22376	0.0306543	1.43457	6.10631e-06	88
1.5	0.05	1.23451	0.0243204	1.43377	6.31507e-06	88
1.5	0.1	1.25666	0.028463	1.43744	5.53711e-06	88
2	0.02	1.23378	0.0259695	2.22393	2.80044e-24	88
2	0.05	1.23979	0.0228521	2.22329	2.90447e-24	88
2	0.1	1.38309	0.00174939	2.22024	3.82156e-24	88
2.5	0.02	1.32715	0.00271047	2.37732	6.98311e-29	88
2.5	0.05	1.32715	0.00271047	2.37732	6.98311e-29	88
2.5	0.1	1.45496	0.000296883	2.37969	6.36711e-29	88
3	0.02	1.29811	0.00401755	2.83614	3.17618e-39	88
3	0.05	1.30211	0.0036227	2.83524	3.3525e-39	88
3	0.1	1.46948	0.00010577	2.82581	6.51665e-39	88
1	0.02	0.909052	0.33426	1.02475	0.763533	89
1	0.05	0.903337	0.304327	1.02518	0.759616	89
1	0.1	0.96695	0.756979	1.02283	0.781352	89
1.5	0.02	1.15654	0.132956	1.61874	1.94682e-09	89
1.5	0.05	1.16017	0.124952	1.61809	2.00881e-09	89
1.5	0.1	1.26049	0.0304775	1.61147	2.84024e-09	89
2	0.02	1.19113	0.0630468	1.83774	5.73861e-15	89
2	0.05	1.19743	0.0563206	1.83774	5.75413e-15	89
2	0.1	1.1452	0.204911	1.84654	3.79623e-15	89
2.5	0.02	1.25855	0.0120495	2.33317	1.34467e-26	89
2.5	0.05	1.26634	0.0100349	2.33286	1.36755e-26	89
2.5	0.1	1.28225	0.0134767	2.33873	1.05672e-26	89
3	0.02	1.39633	0.000142203	2.87575	1.46358e-41	89
3	0.05	1.40185	0.000119312	2.87459	1.58078e-41	89
3	0.1	1.54227	7.16531e-06	2.8761	1.65055e-41	89
1	0.02	0.929935	0.460257	0.917344	0.307228	90
1	0.05	0.929935	0.460257	0.917344	0.307228	90
1	0.1	0.846035	0.138866	0.920726	0.328699	90
1.5	0.02	1.24569	0.0186552	1.62316	1.04324e-09	90
1.5	0.05	1.24273	0.0202297	1.62329	1.03675e-09	90
1.5	0.1	1.34887	0.00381013	1.61796	1.38794e-09	90
2	0.02	1.44647	4.23816e-05	2.07306	1.91023e-20	90
2	0.05	1.44893	3.9375e-05	2.07301	1.91469e-20	90
2	0.1	1.59723	3.51442e-06	2.08037	1.33594e-20	90
2.5	0.02	1.48919	1.04753e-05	2.33697	3.17515e-26	90
2.5	0.05	1.48915	1.0972e-05	2.33791	3.00072e-26	90
2.5	0.1	1.65494	2.73959e-07	2.3388	3.08811e-26	90
3	0.02	1.36612	0.000569579	3.00736	1.27273e-43	90
3	0.05	1.36612	0.000569579	3.00736	1.27273e-43	90
3	0.1	1.52569	1.75843e-05	3.00125	2.10818e-43	90
1	0.02	0.83811	0.0801453	0.94451	0.497016	91
1	0.05	0.843158	0.091158	0.943847	0.491752	91
1	0.1	0.870115	0.208252	0.939697	0.459638	91
1.5	0.02	1.2398	0.0175944	1.58412	8.88644e-09	91
1.5	0.05	1.2398	0.0175944	1.58412	8.88644e-09	91
1.5	0.1	1.32561	0.00449341	1.58249	9.91178e-09	91
2	0.02	1.25473	0.0126778	2.02338	6.06223e-19	91
2	0.05	1.25001	0.0144183	2.02358	5.99184e-19	91
2	0.1	1.38848	0.0011872	2.01595	9.89328e-19	91
2.5	0.02	1.42973	7.15972e-05	2.57168	4.97642e-34	91
2.5	0.05	1.413	0.000128068	2.57283	4.70925e-34	91
2.5	0.1	1.49748	5.19789e-05	2.58152	3.18715e-34	91
3	0.02	1.34001	0.00111078	3.41976	1.08652e-54	91
3	0.05	1.34001	0.00111078	3.41976	1.08652e-54	91
3	0.1	1.59218	2.33771e-06	3.40647	2.77524e-54	91
1	0.02	0.972824	0.772817	1.02384	0.774976	92
1	0.05	0.956756	0.645226	1.02442	0.769656	92
1	0.1	0.934978	0.524986	1.02272	0.785327	92
1.5	0.02	1.27092	0.00912729	1.62889	1.71264e-09	92
1.5	0.05	1.27092	0.00912729	1.62889	1.71264e-09	92
1.5	0.1	1.32176	0.0063022	1.63108	1.60179e-09	92
2	0.02	1.05624	0.5709	1.90586	5.59679e-17	92
2	0.05	1.05847	0.556302	1.90565	5.66514e-17	92
2	0.1	1.08224	0.451825	1.91106	4.29307e-17	92
2.5	0.02	1.19657	0.0471279	2.89845	6.61117e-43	92
2.5	0.05	1.19876	0.0450158	2.89848	6.59762e-43	92
2.5	0.1	1.32428	0.0051006	2.89754	7.75769e-43	92
3	0.02	1.54806	8.72409e-07	3.02834	6.6739e-44	92
3	0.05	1.5419	1.19437e-06	3.02978	6.2669e-44	92
3	0.1	1.7283	2.8845e-08	3.02592	9.45084e-44	92
1	0.02	1.13107	0.19254	1.08511	0.321297	93
1	0.05	1.12444	0.215485	1.08539	0.319744	93
1	0.1	1.08945	0.420299	1.08902	0.300831	93
1.5	0.02	1.19268	0.0568775	1.49837	5.04331e-07	93
1.5	0.05	1.19834	0.0507378	1.49817	5.08664e-07	93
1.5	0.1	1.2546	0.0239235	1.49815	5.18728e-07	93
2	0.02	1.39546	0.000279464	2.0435	3.09621e-20	93
2	0.05	1.39546	0.000279464	2.0435	3.09621e-20	93
2	0.1	1.56573	1.02398e-05	2.03214	6.50371e-20	93
2.5	0.02	1.17158	0.0850908	2.13351	2.79191e-22	93
2.5	0.05	1.17479	0.0799836	2.13323	2.83829e-22	93
2.5	0.1	1.2239	0.046608	2.13625	2.52689e-22	93
3	0.02	1.38189	0.000388658	3.02386	1.81538e-44	93
3	0.05	1.38189	0.000388658	3.02386	1.81538e-44	93
3	0.1	1.55454	9.78527e-06	3.0216	2.36213e-44	93
1	0.02	1.00305	0.974849	1.09396	0.269001	94
1	0.05	0.99323	0.944208	1.09437	0.26697	94
1	0.1	0.926346	0.478622	1.09852	0.247791	94
1.5	0.02	1.04469	0.641894	1.51852	1.01986e-07	94
1.5	0.05	1.04978	0.60563	1.51783	1.05314e-07	94
1.5	0.1	1.00643	0.950799	1.5219	8.95979e-08	94
2	0.02	1.06842	0.483844	2.10944	2.24977e-21	94
2	0.05	1.0756	0.441303	2.10893	2.31569e-21	94
2	0.1	1.07742	0.471132	2.10697	2.77744e-21	94
2.5	0.02	1.35286	0.000604893	2.70771	1.47128e-36	94
2.5	0.05	1.35681	0.000538583	2.70725	1.51434e-36	94
2.5	0.1	1.53523	1.12883e-05	2.70978	1.50832e-36	94
3	0.02	1.58343	1.70184e-07	3.18939	4.84577e-49	94
3	0.05	1.58343	1.70184e-07	3.18939	4.84577e-49	94
3	0.1	1.76267	6.57272e-09	3.19682	3.69559e-49	94
1	0.02	0.994552	0.95403	1.20105	0.0249981	95
1	0.05	0.994552	0.95403	1.20105	0.0249981	95
1	0.1	1.0494	0.643208	1.19803	0.0272123	95
1.5	0.02	1.02423	0.803745	1.32389	0.000322227	95
1.5	0.05	1.03305	0.736124	1.32315	0.000331119	95
1.5	0.1	1.05508	0.607431	1.32189	0.000349729	95
2	0.02	1.20305	0.0418563	2.12929	8.78638e-22	95
2	0.05	1.21067	0.0354945	2.12794	9.5293e-22	95
2	0.1	1.36169	0.00187757	2.12472	1.23698e-21	95
2.5	0.02	1.47327	1.17877e-05	2.60375	3.12439e-33	95
2.5	0.05	1.47892	9.84335e-06	2.60362	3.14184e-33	95
2.5	0.1	1.66459	1.23526e-07	2.60522	3.07028e-33	95
3	0.02	1.58503	2.45687e-07	2.73034	1.11065e-36	95
3	0.05	1.60017	1.44841e-07	2.72851	1.24396e-36	95
3	0.1	1.62175	1.52827e-06	2.74211	6.82745e-37	95
1	0.02	0.982017	0.847265	1.10087	0.243329	96
1	0.05	0.983567	0.860432	1.10082	0.243532	96
1	0.1	1.01073	0.917894	1.09602	0.266032	96
1.5	0.02	1.14169	0.156598	1.26342	0.00365395	96
1.5	0.05	1.14578	0.145868	1.26291	0.00371363	96
1.5	0.1	1.13357	0.225243	1.26429	0.00358067	96
2	0.02	1.13963	0.156836	1.78441	6.8417e-14	96
2	0.05	1.13917	0.159291	1.78463	6.76788e-14	96
2	0.1	1.29444	0.01063	1.7765	1.09847e-13	96
2.5	0.02	1.35617	0.000736264	2.29471	1.66635e-26	96
2.5	0.05	1.36928	0.00050875	2.29306	1.842e-26	96
2.5	0.1	1.46156	0.000140368	2.29189	2.18368e-26	96
3	0.02	1.36245	0.000689617	3.44526	4.03361e-54	96
3	0.05	1.36486	0.000645939	3.44509	4.06278e-54	96
3	0.1	1.43337	0.000325445	3.44352	5.35923e-54	96
1	0.02	0.954926	0.646016	0.881992	0.13871	97
1	0.05	0.954926	0.646016	0.881992	0.13871	97
1	0.1	0.93944	0.578816	0.881514	0.137279	97
1.5	0.02	1.08885	0.367528	1.35031	0.000199125	97
1.5	0.05	1.09162	0.353599	1.34999	0.000201434	97
1.5	0.1	1.07203	0.51244	1.34994	0.000205427	97
2	0.02	1.14758	0.147694	1.70453	6.82507e-12	97
2	0.05	1.15408	0.13216	1.70367	7.14549e-12	97
2	0.1	1.21211	0.0604809	1.70008	8.83632e-12	97
2.5	0.02	1.32347	0.00183492	2.26539	1.5804e-25	97
2.5	0.05	1.32889	0.00158683	2.26493	1.62167e-25	97
2.5	0.1	1.3463	0.0033839	2.28039	7.22183e-26	97
3	0.02	1.35097	0.000967342	3.36642	1.12667e-51	97
3	0.05	1.35804	0.000796327	3.36498	1.22434e-51	97
3	0.1	1.46781	0.000134819	3.3688	1.22018e-51	97
1	0.02	1.16789	0.0891605	0.992903	0.930789	98
1	0.05	1.17712	0.0744153	0.992226	0.924185	98
1	0.1	1.29141	0.00998785	0.989783	0.900431	98
1.5	0.02	1.19156	0.0653501	1.33859	0.00028002	98
1.5	0.05	1.19156	0.0653501	1.33859	0.00028002	98
1.5	0.1	1.12497	0.275729	1.34748	0.000205627	98
2	0.02	1.10476	0.297388	1.58988	5.9558e-09	98
2	0.05	1.11583	0.252192	1.58823	6.45483e-09	98
2	0.1	1.17312	0.127341	1.58718	6.91676e-09	98
2.5	0.02	1.49843	8.32935e-06	2.63056	1.15081e-35	98
2.5	0.05	1.48632	1.31982e-05	2.63352	9.62869e-36	98
2.5	0.1	1.70059	1.29498e-07	2.62874	1.52308e-35	98
3	0.02	1.29892	0.00621087	3.2125	1.20081e-48	98
3	0.05	1.31667	0.00408121	3.21002	1.39495e-48	98
3	0.1	1.44351	0.000421178	3.20829	1.75209e-48	98
1	0.02	1.01397	0.887935	0.897476	0.214037	99
1	0.05	1.01839	0.853243	0.897323	0.213312	99
1	0.1	0.991885	0.94091	0.899381	0.223557	99
1.5	0.02	1.13363	0.175038	1.49504	6.58798e-07	99
1.5	0.05	1.13863	0.160708	1.49457	6.72001e-07	99
1.5	0.1	1.09518	0.384405	1.50228	4.91997e-07	99
2	0.02	1.29985	0.0043192	2.20512	2.85815e-24	99
2	0.05	1.30635	0.00366852	2.2046	2.94911e-24	99
2	0.1	1.35419	0.00268905	2.21335	1.94908e-24	99
2.5	0.02	1.36833	0.000383765	2.33903	1.89419e-28	99
2.5	0.05	1.37847	0.000284196	2.33819	1.99727e-28	99
2.5	0.1	1.54675	7.92837e-06	2.32658	4.86021e-28	99
3	0.02	1.37097	0.000600929	2.94737	6.36318e-42	99
3	0.05	1.37097	0.000600929	2.94737	6.36318e-42	99
3	0.1	1.59118	3.57761e-06	2.93293	1.69583e-41	99
1	0.02	1.02213	0.82017	1.00212	0.979884	100
1	0.05	1.03105	0.751205	1.00159	0.984888	100
1	0.1	1.02395	0.823285	1.00251	0.976162	100
1.5	0.02	1.30483	0.00458599	1.54898	8.51227e-08	100
1.5	0.05	1.31261	0.00378852	1.54834	8.76089e-08	100
1.5	0.1	1.31683	0.00769256	1.55192	7.64567e-08	100
2	0.02	0.959923	0.679243	1.75094	6.52931e-13	100
2	0.05	0.949068	0.598847	1.75221	6.10766e-13	100
2	0.1	1.0071	0.949159	1.74567	9.01507e-13	100
2.5	0.02	1.43218	9.70752e-05	2.7097	4.51879e-37	100
2.5	0.05	1.43218	9.70752e-05	2.7097	4.51879e-37	100
2.5	0.1	1.5769	7.22835e-06	2.70884	5.24502e-37	100
3	0.02	1.53231	2.76503e-06	2.91277	7.01551e-41	100
3	0.05	1.54273	1.97102e-06	2.91086	7.87029e-41	100
3	0.1	1.66742	5.60382e-07	2.92	5.46123e-41	100
1	0.02	1.09997	0.318807	1.07157	0.408605	101
1	0.05	1.1054	0.294775	1.07107	0.411832	101
1	0.1	1.14693	0.187143	1.07182	0.40722	101
1.5	0.02	0.983792	0.866558	1.25247	0.00657977	101
1.5	0.05	0.987031	0.893254	1.25208	0.00665684	101
1.5	0.1	1.02409	0.82393	1.24528	0.00817266	101
2	0.02	1.21411	0.0367444	2.15926	2.65079e-22	101
2	0.05	1.20577	0.0442986	2.15922	2.67297e-22	101
2	0.1	1.3394	0.00461861	2.14599	6.3908e-22	101
2.5	0.02	1.45617	3.38158e-05	2.49793	5.52451e-30	101
2.5	0.05	1.46011	3.00154e-05	2.4978	5.56622e-30	101
2.5	0.1	1.66352	2.94542e-07	2.49598	6.80057e-30	101
3	0.02	1.52262	4.37364e-06	3.14913	1.34123e-47	101
3	0.05	1.52784	3.70107e-06	3.14849	1.39575e-47	101
3	0.1	1.60209	2.60245e-06	3.16607	5.73323e-48	101
1	0.02	0.944	0.550438	0.933284	0.402904	102
1	0.05	0.947241	0.575811	0.933285	0.40292	102
1	0.1	0.93849	0.552081	0.934659	0.413334	102
1.5	0.02	1.14338	0.145326	1.45059	2.98362e-06	102
1.5	0.05	1.14848	0.132723	1.45013	3.04134e-06	102
1.5	0.1	1.15762	0.15568	1.45711	2.31111e-06	102
2	0.02	1.17427	0.0866223	2.30608	1.20865e-26	102
2	0.05	1.17427	0.0866223	2.30608	1.20865e-26	102
2	0.1	1.31822	0.00692214	2.29935	1.88947e-26	102
2.5	0.02	1.52497	3.19297e-06	2.40518	9.08307e-30	102
2.5	0.05	1.53173	2.58162e-06	2.4048	9.27537e-30	102
2.5	0.1	1.72604	2.71e-08	2.39931	1.42225e-29	102
3	0.02	1.42276	0.000165119	3.10494	2.05384e-47	102
3	0.05	1.42276	0.000165119	3.10494	2.05384e-47	102
3	0.1	1.62993	2.7692e-06	3.10029	3.36561e-47	102
1	0.02	0.930607	0.444301	0.944134	0.479896	103
1	0.05	0.933142	0.461861	0.943884	0.477879	103
1	0.1	0.972156	0.786605	0.940372	0.450392	103
1.5	0.02	1.08148	0.417981	1.52427	1.14246e-07	103
1.5	0.05	1.08148	0.417981	1.52427	1.14246e-07	103
1.5	0.1	1.26297	0.0279548	1.51414	1.83844e-07	103
2	0.02	1.21634	0.0307705	1.83676	4.09291e-15	103
2	0.05	1.22305	0.02657	1.83674	4.09364e-15	103
2	0.1	1.27339	0.0149	1.83913	3.81564e-15	103
2.5	0.02	1.33449	0.0019673	2.67932	6.88213e-36	103
2.5	0.05	1.33753	0.00182178	2.67926	6.90259e-36	103
2.5	0.1	1.51584	5.27093e-05	2.67711	8.67421e-36	103
3	0.02	1.46482	3.26791e-05	3.49596	5.12251e-58	103
3	0.05	1.46957	2.8307e-05	3.495	5.43175e-58	103
3	0.1	1.64595	8.16727e-07	3.49096	8.50973e-58	103
1	0.02	0.95141	0.608335	0.927678	0.38694	104
1	0.05	0.94685	0.57514	0.927405	0.385097	104
1	0.1	0.916655	0.420465	0.929453	0.399491	104
1.5	0.02	1.11469	0.248194	1.49288	3.63416e-07	104
1.5	0.05	1.11469	0.248194	1.49288	3.63416e-07	104
1.5	0.1	1.17503	0.114615	1.49367	3.5591e-07	104
2	0.02	1.30766	0.00212551	2.16257	3.42496e-22	104
2	0.05	1.31218	0.00187644	2.16224	3.48398e-22	104
2	0.1	1.28732	0.00888105	2.17356	1.98176e-22	104
2.5	0.02	1.4323	5.64776e-05	2.65237	6.28871e-36	104
2.5	0.05	1.42411	7.84751e-05	2.65291	6.06883e-36	104
2.5	0.1	1.54463	1.07594e-05	2.65828	5.27847e-36	104
3	0.02	1.40219	9.92217e-05	3.08578	3.01052e-47	104
3	0.05	1.40546	8.95515e-05	3.08562	3.03986e-47	104
3	0.1	1.5718	1.5507e-06	3.07058	9.14156e-47	104
1	0.02	1.13111	0.203586	1.00559	0.945058	105
1	0.05	1.1213	0.239362	1.00702	0.931138	105
1	0.1	1.05138	0.65278	1.01161	0.886712	105
1.5	0.02	0.975321	0.792444	1.45213	2.00051e-06	105
1.5	0.05	0.979713	0.829283	1.45195	2.01413e-06	105
1.5	0.1	1.01993	0.849792	1.45521	1.77582e-06	105
2	0.02	1.20356	0.0435875	1.69397	5.34762e-12	105
2	0.05	1.19831	0.0492406	1.69372	5.42139e-12	105
2	0.1	1.25573	0.0243071	1.69548	5.1813e-12	105
2.5	0.02	1.20478	0.0500549	2.24043	5.61294e-25	105
2.5	0.05	1.20478	0.0500549	2.24043	5.61294e-25	105
2.5	0.1	1.36221	0.00272401	2.23	1.12187e-24	105
3	0.02	1.40885	0.000133204	3.01952	1.14489e-44	105
3	0.05	1.42196	9.01676e-05	3.01824	1.23248e-44	105
3	0.1	1.47597	9.02576e-05	3.02911	7.55011e-45	105
1	0.02	1.04316	0.654539	0.911879	0.281966	106
1	0.05	1.0456	0.636885	0.911804	0.281538	106
1	0.1	1.022	0.836438	0.913108	0.289431	106
1.5	0.02	1.23317	0.0226939	1.51569	1.35779e-07	106
1.5	0.05	1.23947	0.0197047	1.5152	1.38847e-07	106
1.5	0.1	1.26413	0.0206849	1.51746	1.28207e-07	106
2	0.02	1.24807	0.0126671	2.11905	1.19668e-21	106
2	0.05	1.25002	0.0120851	2.119	1.19873e-21	106
2	0.1	1.35699	0.00183254	2.1196	1.25216e-21	106
2.5	0.02	1.21018	0.0313012	2.66341	9.77582e-37	106
2.5	0.05	1.21451	0.028401	2.66323	9.86931e-37	106
2.5	0.1	1.38276	0.000834307	2.64461	3.84169e-36	106
3	0.02	1.67822	5.41274e-09	3.37464	3.11045e-50	106
3	0.05	1.67822	5.41274e-09	3.37464	3.11045e-50	106
3	0.1	1.97888	6.90393e-12	3.37689	3.4012e-50	106
1	0.02	1.02026	0.834887	1.08747	0.301624	107
1	0.05	1.01444	0.881779	1.08805	0.298543	107
1	0.1	0.990073	0.924918	1.08688	0.305084	107
1.5	0.02	1.22604	0.0314941	1.47931	1.10264e-06	107
1.5	0.05	1.22604	0.0314941	1.47931	1.10264e-06	107
1.5	0.1	1.19589	0.0884319	1.48655	8.29638e-07	107
2	0.02	1.27583	0.00642085	2.07391	7.95781e-22	107
2	0.05	1.27583	0.00642085	2.07391	7.95781e-22	107
2	0.1	1.36331	0.00155208	2.07075	1.04787e-21	107
2.5	0.02	1.25171	0.0146218	2.83315	2.74652e-40	107
2.5	0.05	1.2457	0.0170414	2.83423	2.57197e-40	107
2.5	0.1	1.37899	0.00170226	2.82983	3.96526e-40	107
3	0.02	1.5413	8.51252e-07	2.59805	2.02309e-33	107
3	0.05	1.54001	9.45139e-07	2.59741	2.10521e-33	107
3	0.1	1.81266	7.26042e-10	2.58459	4.99919e-33	107
1	0.02	0.983451	0.863879	0.995757	0.959236	108
1	0.05	0.973991	0.787533	0.995787	0.959531	108
1	0.1	1.0241	0.82288	0.990233	0.906155	108
1.5	0.02	1.24309	0.0225455	1.62557	1.99793e-09	108
1.5	0.05	1.23632	0.0264226	1.62613	1.946e-09	108
1.5	0.1	1.2935	0.0174231	1.62785	1.87532e-09	108
2	0.02	1.21004	0.0314367	2.05015	2.48009e-20	108
2	0.05	1.21425	0.0285965	2.04982	2.52571e-20	108
2	0.1	1.26741	0.0137633	2.04866	2.87643e-20	108
2.5	0.02	1.28015	0.0124661	2.56664	1.94117e-31	108
2.5	0.05	1.27455	0.0143328	2.56793	1.80976e-31	108
2.5	0.1	1.45682	0.000463926	2.56083	2.9334e-31	108
3	0.02	1.22247	0.0273576	3.09792	6.59765e-44	108
3	0.05	1.21974	0.0294388	3.09973	6.02566e-44	108
3	0.1	1.33558	0.00432978	3.08453	1.6042e-43	108
1	0.02	0.922404	0.411399	0.897097	0.19765	109
1	0.05	0.925396	0.430559	0.896802	0.196303	109
1	0.1	0.953058	0.654702	0.895097	0.188861	109
1.5	0.02	1.21538	0.0340172	1.45395	2.66426e-06	109
1.5	0.05	1.21538	0.0340172	1.45395	2.66426e-06	109
1.5	0.1	1.2904	0.0120043	1.45781	2.28403e-06	109
2	0.02	1.2707	0.00726425	2.09818	5.11347e-22	109
2	0.05	1.2707	0.00726425	2.09818	5.11347e-22	109
2	0.1	1.36161	0.00156154	2.09349	7.49049e-22	109
2.5	0.02	1.24496	0.0159419	2.31951	1.95747e-26	109
2.5	0.05	1.24255	0.0171543	2.32024	1.8806e-26	109
2.5	0.1	1.34093	0.00326177	2.31927	2.15495e-26	109
3	0.02	1.44877	3.64758e-05	3.08005	5.00051e-46	109
3	0.05	1.44877	3.64758e-05	3.08005	5.00051e-46	109
3	0.1	1.42777	0.000288348	3.09966	1.82917e-46	109
1	0.02	1.12916	0.220746	0.983697	0.847074	110
1	0.05	1.13856	0.191423	0.983419	0.844479	110
1	0.1	1.15882	0.17985	0.983117	0.841775	110
1.5	0.02	1.01494	0.879846	1.34689	0.000180124	110
1.5	0.05	1.02003	0.839862	1.34646	0.000183095	110
1.5	0.1	1.05516	0.624044	1.34373	0.000205289	110
2	0.02	1.33477	0.00155634	1.82165	1.45758e-14	110
2	0.05	1.32695	0.00201878	1.82141	1.48045e-14	110
2	0.1	1.37775	0.0017046	1.81662	2.05965e-14	110
2.5	0.02	1.34975	0.00118692	2.62408	2.17041e-34	110
2.5	0.05	1.35141	0.00116573	2.62287	2.34056e-34	110
2.5	0.1	1.42801	0.000538891	2.62317	2.59686e-34	110
3	0.02	1.44028	5.27761e-05	2.77461	8.1779e-39	110
3	0.05	1.44028	5.27761e-05	2.77461	8.1779e-39	110
3	0.1	1.58663	2.90413e-06	2.77208	1.07225e-38	110
1	0.02	1.07032	0.473443	1.05817	0.494247	111
1	0.05	1.07636	0.43795	1.05761	0.498315	111
1	0.1	1.08172	0.453381	1.06169	0.469568	111
1.5	0.02	1.09895	0.323394	1.4298	6.42808e-06	111
1.5	0.05	1.09929	0.323004	1.42999	6.37925e-06	111
1.5	0.1	1.13022	0.254979	1.4305	6.36814e-06	111
2	0.02	1.22814	0.0216064	2.19528	9.84511e-24	111
2	0.05	1.2154	0.0296764	2.19602	9.4405e-24	111
2	0.1	1.29418	0.00963839	2.19622	1.05242e-23	111
2.5	0.02	1.24859	0.015834	2.21774	7.11523e-25	111
2.5	0.05	1.24859	0.015834	2.21774	7.11523e-25	111
2.5	0.1	1.35826	0.00274475	2.21495	9.04217e-25	111
3	0.02	1.35006	0.000886163	3.23284	8.75365e-51	111
3	0.05	1.36131	0.000646428	3.23075	9.95896e-51	111
3	0.1	1.58962	3.64949e-06	3.22893	1.27962e-50	111
1	0.02	0.865629	0.145376	1.04989	0.562467	112
1	0.05	0.866698	0.148958	1.04989	0.562415	112
1	0.1	0.84277	0.11543	1.05307	0.538616	112
1.5	0.02	1.12119	0.229168	1.78334	2.14968e-13	112
1.5	0.05	1.12119	0.229168	1.78334	2.14968e-13	112
1.5	0.1	1.22526	0.0520214	1.78048	2.60231e-13	112
2	0.02	1.192	0.0680726	2.01748	1.94558e-19	112
2	0.05	1.20539	0.0526693	2.0156	2.18152e-19	112
2	0.1	1.2929	0.014964	2.01067	3.15312e-19	112
2.5	0.02	1.27053	0.0108377	2.30471	1.2551e-25	112
2.5	0.05	1.27053	0.0108377	2.30471	1.2551e-25	112
2.5	0.1	1.41073	0.00078754	2.30101	1.69427e-25	112
3	0.02	1.41927	0.000168782	3.03477	3.2283e-46	112
3	0.05	1.41927	0.000168782	3.03477	3.2283e-46	112
3	0.1	1.56575	1.12684e-05	3.03618	3.30505e-46	112
1	0.02	1.13037	0.1917	1.00714	0.932319	113
1	0.05	1.13202	0.186603	1.00714	0.932344	113
1	0.1	1.15746	0.166972	1.00755	0.928509	113
1.5	0.02	1.04663	0.632713	1.46746	1.95405e-06	113
1.5	0.05	1.04857	0.619055	1.46733	1.96458e-06	113
1.5	0.1	1.08942	0.414433	1.46418	2.28875e-06	113
2	0.02	1.18507	0.065575	1.85048	8.59388e-16	113
2	0.05	1.19719	0.0513745	1.84924	9.24452e-16	113
2	0.1	1.2838	0.0162509	1.84966	9.56897e-16	113
2.5	0.02	1.42575	8.1189e-05	2.43874	4.4156e-29	113
2.5	0.05	1.41838	0.00010524	2.43987	4.15389e-29	113
2.5	0.1	1.5693	6.32749e-06	2.43419	6.7299e-29	113
3	0.02	1.28468	0.0060608	2.92954	9.13595e-42	113
3	0.05	1.29423	0.00477854	2.928	9.99898e-42	113
3	0.1	1.45429	0.000231783	2.92218	1.67964e-41	113
1	0.02	1.15488	0.132501	1.09561	0.281153	114
1	0.05	1.15868	0.124054	1.09531	0.282633	114
1	0.1	1.2797	0.0193695	1.09264	0.295998	114
1.5	0.02	0.960139	0.669176	1.55698	2.27212e-08	114
1.5	0.05	0.964477	0.704191	1.55631	2.34438e-08	114
1.5	0.1	1.02427	0.821449	1.55169	3.01315e-08	114
2	0.02	1.28	0.0080284	1.88036	2.54461e-15	114
2	0.05	1.29053	0.00624244	1.87938	2.68204e-15	114
2	0.1	1.3572	0.00262454	1.88199	2.42801e-15	114
2.5	0.02	1.33	0.0016886	2.52841	5.71091e-31	114
2.5	0.05	1.33239	0.00158561	2.52827	5.74733e-31	114
2.5	0.1	1.56724	7.81626e-06	2.51926	1.02688e-30	114
3	0.02	1.37852	0.000575528	3.35938	2.81153e-52	114
3	0.05	1.37852	0.000575528	3.35938	2.81153e-52	114
3	0.1	1.45858	0.000290429	3.38123	9.11691e-53	114
1	0.02	1.07226	0.45056	1.11171	0.191902	115
1	0.05	1.07557	0.430992	1.11139	0.193135	115
1	0.1	1.06175	0.561863	1.114	0.183959	115
1.5	0.02	1.04397	0.652306	1.66503	7.79991e-11	115
1.5	0.05	1.05222	0.594499	1.66405	8.21054e-11	115
1.5	0.1	1.11457	0.294159	1.6591	1.08758e-10	115
2	0.02	1.28402	0.00732614	1.9191	4.02815e-16	115
2	0.05	1.28402	0.00732614	1.9191	4.02815e-16	115
2	0.1	1.30161	0.0103163	1.92568	2.95984e-16	115
2.5	0.02	1.37249	0.000395248	2.33627	6.77143e-28	115
2.5	0.05	1.38464	0.000276281	2.33451	7.56391e-28	115
2.5	0.1	1.44236	0.000161251	2.33926	6.06808e-28	115
3	0.02	1.51966	3.69355e-06	2.64355	6.7443e-35	115
3	0.05	1.52299	3.32494e-06	2.64353	6.74833e-35	115
3	0.1	1.70559	9.53681e-08	2.63656	1.16266e-34	115
1	0.02	1.03108	0.750237	1.00782	0.926139	116
1	0.05	1.02535	0.794892	1.00855	0.919292	116
1	0.1	0.984436	0.882613	1.01272	0.880422	116
1.5	0.02	1.22224	0.0336618	1.65292	1.87571e-10	116
1.5	0.05	1.22224	0.0336618	1.65292	1.87571e-10	116
1.5	0.1	1.27251	0.0213958	1.65152	2.11597e-10	116
2	0.02	1.26459	0.0129773	2.00858	6.10099e-19	116
2	0.05	1.26046	0.014494	2.0095	5.79764e-19	116
2	0.1	1.39229	0.00143978	1.99868	1.16153e-18	116
2.5	0.02	1.48832	1.05194e-05	2.48924	4.65485e-31	116
2.5	0.05	1.48998	1.04252e-05	2.48997	4.47631e-31	116
2.5	0.1	1.67412	1.93647e-07	2.48426	6.95434e-31	116
3	0.02	1.18522	0.0598345	3.00921	2.95866e-45	116
3	0.05	1.1828	0.0634544	3.01109	2.66358e-45	116
3	0.1	1.38495	0.000839308	2.99045	1.02254e-44	116
1	0.02	0.830975	0.0567538	0.959646	0.615341	117
1	0.05	0.824658	0.0477842	0.959788	0.616629	117
1	0.1	0.819441	0.0675408	0.957152	0.593512	117
1.5	0.02	1.24709	0.0180654	1.67606	1.18037e-10	117
1.5	0.05	1.2576	0.0142874	1.67583	1.1931e-10	117
1.5	0.1	1.34561	0.00424094	1.67502	1.29989e-10	117
2	0.02	1.24766	0.0182864	2.16865	1.70044e-22	117
2	0.05	1.25514	0.0154613	2.1676	1.81015e-22	117
2	0.1	1.32314	0.00747751	2.16566	2.20135e-22	117
2.5	0.02	1.1897	0.064656	2.46215	3.96243e-31	117
2.5	0.05	1.1897	0.064656	2.46215	3.96243e-31	117
2.5	0.1	1.35348	0.00304244	2.45243	7.98981e-31	117
3	0.02	1.24761	0.0172975	3.01251	2.17802e-43	117
3	0.05	1.24227	0.0198232	3.01293	2.12401e-43	117
3	0.1	1.38302	0.00151265	3.00841	3.11598e-43	117
1	0.02	0.92826	0.449645	1.07465	0.374934	118
1	0.05	0.937062	0.509597	1.07343	0.382551	118
1	0.1	1.0159	0.883167	1.06809	0.417298	118
1.5	0.02	1.12816	0.189079	1.55531	1.38813e-08	118
1.5	0.05	1.13089	0.180535	1.55517	1.3979e-08	118
1.5	0.1	1.11475	0.28527	1.55879	1.20369e-08	118
2	0.02	1.39699	0.000228545	2.28672	2.09663e-25	118
2	0.05	1.39705	0.000235785	2.28809	1.94149e-25	118
2	0.1	1.37134	0.00155548	2.30573	7.81039e-26	118
2.5	0.02	1.4286	5.22714e-05	2.6407	3.71523e-36	118
2.5	0.05	1.43367	4.43683e-05	2.63979	3.94573e-36	118
2.5	0.1	1.57329	4.41685e-06	2.64552	3.13788e-36	118
3	0.02	1.59945	4.45968e-07	2.96491	2.57731e-44	118
3	0.05	1.59781	5.03986e-07	2.9651	2.54114e-44	118
3	0.1	1.73811	5.5021e-08	2.96978	2.1174e-44	118
1	0.02	0.936389	0.501938	0.869441	0.101137	119
1	0.05	0.943982	0.556435	0.869133	0.100273	119
1	0.1	0.904424	0.358914	0.871823	0.10828	119
1.5	0.02	1.197	0.0478368	1.48953	2.68629e-07	119
1.5	0.05	1.20031	0.0446181	1.4893	2.71614e-07	119
1.5	0.1	1.213	0.0504291	1.49376	2.26841e-07	119
2	0.02	1.30699	0.00317231	2.08764	7.72255e-22	119
2	0.05	1.31033	0.00290883	2.08721	7.9251e-22	119
2	0.1	1.39427	0.000880323	2.08611	9.0784e-22	119
2.5	0.02	1.41527	0.000146778	2.85597	4.58919e-40	119
2.5	0.05	1.40682	0.000194665	2.85558	4.70001e-40	119
2.5	0.1	1.51815	3.54694e-05	2.86313	3.56958e-40	119
3	0.02	1.37747	0.000277817	3.45655	3.67923e-55	119
3	0.05	1.37747	0.000277817	3.45655	3.67923e-55	119
3	0.1	1.51788	1.26139e-05	3.4539	5.2119e-55	119
1	0.02	1.20132	0.0539261	1.15177	0.0914423	120
1	0.05	1.20957	0.0458447	1.15136	0.0922513	120
1	0.1	1.25976	0.0308389	1.15215	0.0909911	120
1.5	0.02	1.14349	0.151332	1.45651	1.622e-06	120
1.5	0.05	1.14595	0.145084	1.45647	1.62456e-06	120
1.5	0.1	1.11387	0.297669	1.46545	1.11645e-06	120
2	0.02	1.28702	0.00547302	2.02416	2.68417e-19	120
2	0.05	1.28702	0.00547302	2.02416	2.68417e-19	120
2	0.1	1.31868	0.00551688	2.03193	1.8422e-19	120
2.5	0.02	1.51203	4.74832e-06	2.45482	1.33155e-30	120
2.5	0.05	1.5051	6.43707e-06	2.4577	1.12454e-30	120
2.5	0.1	1.70351	7.71662e-08	2.45686	1.2773e-30	120
3	0.02	1.47292	1.73414e-05	3.12722	1.06677e-46	120
3	0.05	1.47292	1.73414e-05	3.12722	1.06677e-46	120
3	0.1	1.66618	1.83567e-07	3.12262	1.65672e-46	120
1	0.02	1.12327	0.23194	1.07606	0.37092	121
1	0.05	1.12813	0.215435	1.07594	0.3716	121
1	0.1	1.22567	0.0572734	1.07111	0.402127	121
1.5	0.02	1.1233	0.216789	1.44136	2.80553e-06	121
1.5	0.05	1.1233	0.216789	1.44136	2.80553e-06	121
1.5	0.1	1.2216	0.0531951	1.44171	2.80452e-06	121
2	0.02	1.18305	0.0764165	2.18421	3.49818e-23	121
2	0.05	1.18038	0.0812442	2.18525	3.30535e-23	121
2	0.1	1.28134	0.0175522	2.17858	5.27469e-23	121
2.5	0.02	1.4814	1.74686e-05	2.59245	3.42084e-33	121
2.5	0.05	1.4814	1.74686e-05	2.59245	3.42084e-33	121
2.5	0.1	1.65337	1.26988e-06	2.59496	3.64095e-33	121
3	0.02	1.55919	9.36804e-07	3.52955	2.38328e-56	121
3	0.05	1.55919	9.36804e-07	3.52955	2.38328e-56	121
3	0.1	1.77786	3.74484e-09	3.52937	2.82736e-56	121
1	0.02	1.19397	0.0589347	1.066	0.443313	122
1	0.05	1.19397	0.0589347	1.066	0.443313	122
1	0.1	1.14709	0.198213	1.07163	0.407099	122
1.5	0.02	1.25845	0.0131911	1.61602	6.16797e-10	122
1.5	0.05	1.24527	0.0183988	1.61701	5.86665e-10	122
1.5	0.1	1.28359	0.0146202	1.61826	5.65745e-10	122
2	0.02	1.47777	1.22812e-05	2.2194	8.9194e-25	122
2	0.05	1.47441	1.43117e-05	2.21979	8.71205e-25	122
2	0.1	1.51815	2.43677e-05	2.22592	6.79955e-25	122
2.5	0.02	1.30695	0.00360744	2.42322	1.15395e-29	122
2.5	0.05	1.30522	0.00384185	2.42402	1.09985e-29	122
2.5	0.1	1.51613	3.791e-05	2.41684	1.83566e-29	122
3	0.02	1.4522	4.91978e-05	2.83638	3.19123e-39	122
3	0.05	1.45712	4.24255e-05	2.83588	3.29028e-39	122
3	0.1	1.62904	1.28516e-06	2.83247	4.69701e-39	122
1	0.02	1.03718	0.692578	1.07147	0.405898	123
1	0.05	1.04239	0.653236	1.07097	0.409091	123
1	0.1	1.11371	0.282942	1.06734	0.432942	123
1.5	0.02	1.18589	0.0845679	1.62979	2.01368e-09	123
1.5	0.05	1.18589	0.0845679	1.62979	2.01368e-09	123
1.5	0.1	1.13988	0.237684	1.63717	1.47315e-09	123
2	0.02	1.22283	0.0237806	2.24954	3.23906e-24	123
2	0.05	1.2111	0.0318533	2.25113	2.95832e-24	123
2	0.1	1.19591	0.0730178	2.26546	1.51501e-24	123
2.5	0.02	1.29763	0.003805	2.38178	5.32323e-30	123
2.5	0.05	1.30169	0.00342152	2.38125	5.51572e-30	123
2.5	0.1	1.40763	0.000510186	2.38437	5.06864e-30	123
3	0.02	1.47504	1.64942e-05	2.95886	4.90826e-42	123
3	0.05	1.48528	1.20013e-05	2.95781	5.19744e-42	123
3	0.1	1.74919	1.34803e-08	2.95168	8.51401e-42	123
1	0.02	0.993787	0.947463	0.906572	0.237393	124
1	0.05	0.990683	0.921337	0.906855	0.238906	124
1	0.1	0.918713	0.425432	0.909123	0.251541	124
1.5	0.02	1.3291	0.00164408	1.55289	4.25168e-08	124
1.5	0.05	1.32194	0.00204383	1.55308	4.21582e-08	124
1.5	0.1	1.3862	0.0011954	1.55148	4.69101e-08	124
2	0.02	1.3444	0.00150942	2.12447	5.0078e-22	124
2	0.05	1.34091	0.00169502	2.12527	4.77269e-22	124
2	0.1	1.3973	0.00122116	2.12691	4.80244e-22	124
2.5	0.02	1.3936	0.0003495	2.60003	7.57899e-35	124
2.5	0.05	1.39408	0.00035646	2.60028	7.44842e-35	124
2.5	0.1	1.431	0.000455633	2.61027	4.65098e-35	124
3	0.02	1.33773	0.00145469	2.88573	6.19665e-42	124
3	0.05	1.33422	0.00163653	2.88689	5.75921e-42	124
3	0.1	1.37648	0.00178887	2.89724	3.74922e-42	124
1	0.02	1.07657	0.421641	0.94519	0.486044	125
1	0.05	1.07372	0.439632	0.945396	0.487744	125
1	0.1	1.16133	0.132827	0.939576	0.441589	125
1.5	0.02	1.17127	0.0898892	1.56568	3.85807e-08	125
1.5	0.05	1.17947	0.0769719	1.56516	3.94731e-08	125
1.5	0.1	1.25135	0.0346936	1.56163	4.7898e-08	125
2	0.02	1.29814	0.00438612	2.03419	9.0647e-20	125
2	0.05	1.30588	0.00360119	2.03344	9.49066e-20	125
2	0.1	1.35249	0.0030446	2.03692	8.46155e-20	125
2.5	0.02	1.48663	1.37426e-05	2.5334	1.23784e-32	125
2.5	0.05	1.48663	1.37426e-05	2.5334	1.23784e-32	125
2.5	0.1	1.68166	2.55769e-07	2.53925	9.5804e-33	125
3	0.02	1.70517	2.48893e-09	3.65506	2.38888e-59	125
3	0.05	1.72341	1.27899e-09	3.65227	2.82492e-59	125
3	0.1	1.79305	3.11315e-09	3.67407	1.00353e-59	125
1	0.02	1.03366	0.734968	1.09308	0.283626	126
1	0.05	1.03899	0.695982	1.09269	0.285572	126
1	0.1	0.972777	0.802069	1.09673	0.266405	126
1.5	0.02	0.992142	0.930488	1.42959	2.89505e-06	126
1.5	0.05	0.994903	0.954954	1.42921	2.94581e-06	126
1.5	0.1	1.02055	0.836313	1.42878	3.05616e-06	126
2	0.02	1.02217	0.820855	1.90749	3.06369e-16	126
2	0.05	1.02217	0.820855	1.90749	3.06369e-16	126
2	0.1	1.11228	0.31314	1.89471	6.61486e-16	126
2.5	0.02	1.47209	2.68404e-05	2.41254	2.56962e-30	126
2.5	0.05	1.47302	2.72216e-05	2.41326	2.45189e-30	126
2.5	0.1	1.48482	0.000108219	2.43079	8.94373e-31	126
3	0.02	1.48727	1.50369e-05	3.02078	4.92167e-45	126
3	0.05	1.48727	1.50369e-05	3.02078	4.92167e-45	126
3	0.1	1.59301	5.23266e-06	3.03529	2.53425e-45	126
1	0.02	1.09208	0.369356	0.93059	0.397597	127
1	0.05	1.09476	0.356383	0.930425	0.396431	127
1	0.1	1.15639	0.179973	0.929783	0.392135	127
1.5	0.02	1.34559	0.000721761	1.46412	9.00108e-07	127
1.5	0.05	1.34826	0.000668536	1.46413	8.99603e-07	127
1.5	0.1	1.39224	0.000587167	1.46438	9.09089e-07	127
2	0.02	1.27862	0.00803227	2.1585	3.42597e-21	127
2	0.05	1.28634	0.00669017	2.15826	3.46508e-21	127
2	0.1	1.3662	0.00247704	2.16399	2.73207e-21	127
2.5	0.02	1.38242	0.00039542	2.46046	2.08795e-33	127
2.5	0.05	1.37732	0.000472073	2.46035	2.12019e-33	127
2.5	0.1	1.42241	0.000442689	2.46652	1.56021e-33	127
3	0.02	1.28736	0.00663027	2.73693	5.79781e-38	127
3	0.05	1.28736	0.00663027	2.73693	5.79781e-38	127
3	0.1	1.41979	0.000471106	2.73232	8.48683e-38	127
1	0.02	0.934547	0.494152	0.932019	0.401302	128
1	0.05	0.936191	0.505584	0.932053	0.401541	128
1	0.1	0.938432	0.563573	0.929208	0.381807	128
1.5	0.02	0.980687	0.844288	1.32542	0.000532031	128
1.5	0.05	0.985808	0.885629	1.32494	0.000540871	128
1.5	0.1	1.011	0.921871	1.32243	0.000595238	128
2	0.02	1.36555	0.000789426	1.97455	6.7261e-18	128
2	0.05	1.35923	0.000980469	1.97671	5.9603e-18	128
2	0.1	1.45525	0.000317243	1.98069	5.20072e-18	128
2.5	0.02	1.41124	0.000122116	2.65341	3.84991e-36	128
2.5	0.05	1.4151	0.000108747	2.65317	3.90752e-36	128
2.5	0.1	1.52358	2.51922e-05	2.66356	2.34706e-36	128
3	0.02	1.44539	5.50384e-05	2.8041	5.2996e-40	128
3	0.05	1.44461	5.82176e-05	2.80533	4.92477e-40	128
3	0.1	1.52501	2.83588e-05	2.82354	1.87797e-40	128
1	0.02	1.00602	0.948828	0.892877	0.179181	129
1	0.05	1.00862	0.926916	0.89273	0.178552	129
1	0.1	1.0145	0.891362	0.893521	0.182262	129
1.5	0.02	1.09359	0.34438	1.46233	3.91798e-06	129
1.5	0.05	1.09437	0.341799	1.46201	3.97168e-06	129
1.5	0.1	1.13594	0.221779	1.46119	4.1878e-06	129
2	0.02	1.05484	0.582944	1.84534	2.16761e-14	129
2	0.05	1.05281	0.597607	1.84569	2.13171e-14	129
2	0.1	1.13281	0.247039	1.84191	2.69761e-14	129
2.5	0.02	1.54443	1.50116e-06	2.73661	8.41174e-37	129
2.5	0.05	1.54295	1.64916e-06	2.73789	7.78762e-37	129
2.5	0.1	1.56221	9.98729e-06	2.7496	4.54882e-37	129
3	0.02	1.55814	7.41822e-07	2.94453	2.62046e-42	129
3	0.05	1.56189	6.55247e-07	2.94421	2.66818e-42	129
3	0.1	1.71598	3.79363e-08	2.94479	3.07304e-42	129
1	0.02	1.05617	0.564754	1.04469	0.600242	130
1	0.05	1.06	0.539387	1.04422	0.603985	130
1	0.1	1.04631	0.668014	1.04327	0.612027	130
1.5	0.02	1.07756	0.433523	1.53538	4.84783e-08	130
1.5	0.05	1.0728	0.462217	1.53649	4.60613e-08	130
1.5	0.1	1.13044	0.23715	1.53389	5.32186e-08	130
2	0.02	1.13073	0.182568	2.01832	3.89264e-19	130
2	0.05	1.13342	0.175491	2.0168	4.26302e-19	130
2	0.1	1.23088	0.0398633	2.01212	5.91698e-19	130
2.5	0.02	1.43102	9.18651e-05	2.69456	2.79408e-37	130
2.5	0.05	1.43102	9.18651e-05	2.69456	2.79408e-37	130
2.5	0.1	1.55367	1.158e-05	2.70169	1.98824e-37	130
3	0.02	1.53513	3.61246e-06	3.30247	1.51573e-50	130
3	0.05	1.54022	3.08247e-06	3.30206	1.55368e-50	130
3	0.1	1.5768	7.77118e-06	3.31933	6.81192e-51	130
1	0.02	1.02153	0.821198	0.923081	0.338146	131
1	0.05	1.02539	0.79036	0.92299	0.337544	131
1	0.1	0.994703	0.959889	0.923043	0.338227	131
1.5	0.02	1.01539	0.87365	1.32974	0.000345378	131
1.5	0.05	1.01539	0.87365	1.32974	0.000345378	131
1.5	0.1	1.02063	0.846318	1.3253	0.000410607	131
2	0.02	1.26836	0.00810849	1.99994	3.19401e-18	131
2	0.05	1.27033	0.0077245	1.99988	3.20226e-18	131
2	0.1	1.31262	0.00602522	2.00226	3.04749e-18	131
2.5	0.02	1.19866	0.0492914	2.31891	1.42849e-26	131
2.5	0.05	1.20262	0.0454038	2.31834	1.4804e-26	131
2.5	0.1	1.21537	0.0521508	2.31994	1.51659e-26	131
3	0.02	1.44136	4.08834e-05	2.58911	3.43841e-33	131
3	0.05	1.44506	3.79651e-05	2.58794	3.69328e-33	131
3	0.1	1.59814	2.13844e-06	2.5873	4.38517e-33	131
1	0.02	1.00892	0.92426	1.1353	0.119587	132
1	0.05	1.00892	0.92426	1.1353	0.119587	132
1	0.1	1.06196	0.56216	1.12883	0.137661	132
1.5	0.02	0.972855	0.775648	1.51997	1.15597e-07	132
1.5	0.05	0.968253	0.738767	1.52096	1.10482e-07	132
1.5	0.1	1.03461	0.749336	1.51949	1.20647e-07	132
2	0.02	1.13789	0.173639	1.79894	2.33991e-13	132
2	0.05	1.1372	0.176761	1.79886	2.34965e-13	132
2	0.1	1.25134	0.0321022	1.79476	3.04775e-13	132
2.5	0.02	1.40918	0.000173738	2.7776	1.33292e-36	132
2.5	0.05	1.41887	0.000130557	2.77554	1.50608e-36	132
2.5	0.1	1.57811	6.59963e-06	2.77812	1.484e-36	132
3	0.02	1.38231	0.000328419	3.11766	2.39114e-47	132
3	0.05	1.38291	0.000332673	3.11888	2.22068e-47	132
3	0.1	1.50089	4.38901e-05	3.11966	2.53941e-47	132
1	0.02	1.00214	0.982299	0.947548	0.530177	133
1	0.05	0.993343	0.94495	0.947252	0.52783	133
1	0.1	0.997701	0.982904	0.949017	0.542426	133
1.5	0.02	1.29132	0.00591176	1.42563	9.96547e-06	133
1.5	0.05	1.29943	0.00483875	1.4248	1.03121e-05	133
1.5	0.1	1.21902	0.0543834	1.43444	7.14926e-06	133
2	0.02	1.16377	0.104337	1.61324	1.28369e-09	133
2	0.05	1.16624	0.0997326	1.61303	1.29649e-09	133
2	0.1	1.27611	0.0154879	1.60941	1.58391e-09	133
2.5	0.02	1.26706	0.00786222	2.31002	4.78818e-26	133
2.5	0.05	1.26212	0.00919356	2.31268	4.10091e-26	133
2.5	0.1	1.32666	0.00395056	2.32434	2.23187e-26	133
3	0.02	1.42007	0.0001823	2.79667	2.11411e-40	133
3	0.05	1.42007	0.0001823	2.79667	2.11411e-40	133
3	0.1	1.63988	1.54359e-06	2.79356	2.84318e-40	133
1	0.02	1.07759	0.425241	0.959951	0.619825	134
1	0.05	1.07015	0.471369	0.959927	0.619624	134
1	0.1	1.0707	0.508945	0.961502	0.634044	134
1.5	0.02	1.20785	0.0395012	1.66084	3.5541e-11	134
[truncated: 13,001 more rows]

## Sheet: Figure 1e
chip_or	chip_min_af	power	.group
1.5	0.02	0.111	1
1.5	0.05	0.114	1
1.5	0.1	0.161	1
2	0.02	0.427	2
2	0.05	0.427	2
2	0.1	0.577	2
2.5	0.02	0.699	3
2.5	0.05	0.706	3
2.5	0.1	0.852	3
3	0.02	0.885	4
3	0.05	0.885	4
3	0.1	0.957	4

## Sheet: Figure 1f
chip_or	chip_min_af	OR_wgs	p_wgs	OR_dts	p_dts	sim_idx
1	0.02	1.02822	0.769932	0.910736	0.265748	1
1	0.05	1.01166	0.903852	0.912289	0.274593	1
1	0.1	0.911639	0.395225	0.917509	0.305926	1
1.5	0.02	1.53706	1.44256e-06	1.62114	7.03945e-10	1
1.5	0.05	1.53462	1.64388e-06	1.62196	6.75482e-10	1
1.5	0.1	1.62685	7.16678e-07	1.62564	5.79317e-10	1
2	0.02	1.11123	0.258395	2.15942	1.06325e-23	1
2	0.05	1.11556	0.241622	2.15919	1.07729e-23	1
2	0.1	1.12943	0.238317	2.16363	8.76457e-24	1
2.5	0.02	1.25186	0.0135728	2.57536	3.91767e-33	1
2.5	0.05	1.25305	0.013447	2.57449	4.158e-33	1
2.5	0.1	1.34373	0.00345321	2.57181	5.57036e-33	1
3	0.02	1.30768	0.00352662	3.1101	1.43406e-45	1
3	0.05	1.31106	0.00323876	3.10994	1.44772e-45	1
3	0.1	1.47283	0.000113814	3.10803	1.87062e-45	1
1	0.02	1.03172	0.735846	0.919234	0.31371	2
1	0.05	1.02725	0.771816	0.919836	0.317488	2
1	0.1	1.00389	0.969854	0.919148	0.313558	2
1.5	0.02	1.14654	0.143939	1.4396	5.45229e-06	2
1.5	0.05	1.14654	0.143939	1.4396	5.45229e-06	2
1.5	0.1	1.05683	0.59733	1.44309	4.80693e-06	2
2	0.02	1.37539	0.000382967	2.24035	1.07974e-23	2
2	0.05	1.36979	0.000462563	2.24139	1.0172e-23	2
2	0.1	1.32015	0.00502046	2.25209	6.22484e-24	2
2.5	0.02	1.26104	0.0114942	2.54952	2.04667e-33	2
2.5	0.05	1.26104	0.0114942	2.54952	2.04667e-33	2
2.5	0.1	1.37274	0.00159187	2.54181	3.52038e-33	2
3	0.02	1.68775	1.36663e-08	3.28557	5.22265e-51	2
3	0.05	1.68775	1.36663e-08	3.28557	5.22265e-51	2
3	0.1	1.83403	2.98275e-09	3.29871	2.89762e-51	2
1	0.02	1.16116	0.125372	1.06727	0.431691	3
1	0.05	1.16686	0.113761	1.06688	0.434322	3
1	0.1	1.12226	0.28814	1.06901	0.420748	3
1.5	0.02	1.30477	0.00381751	1.3725	7.62066e-05	3
1.5	0.05	1.31291	0.00310916	1.37205	7.75214e-05	3
1.5	0.1	1.34186	0.00398218	1.38056	5.65892e-05	3
2	0.02	1.39503	0.000270332	2.12221	8.95161e-22	3
2	0.05	1.38978	0.000322473	2.12337	8.3669e-22	3
2	0.1	1.57097	7.51093e-06	2.11862	1.23049e-21	3
2.5	0.02	1.48891	1.30705e-05	2.84162	1.06546e-38	3
2.5	0.05	1.4978	9.90969e-06	2.84055	1.13478e-38	3
2.5	0.1	1.66556	4.18157e-07	2.85114	6.89751e-39	3
3	0.02	1.56319	4.30434e-07	2.9822	2.87964e-43	3
3	0.05	1.57635	2.88613e-07	2.98265	2.79249e-43	3
3	0.1	1.67057	9.94781e-08	2.99657	1.3325e-43	3
1	0.02	0.935211	0.487231	0.950105	0.54593	4
1	0.05	0.935211	0.487231	0.950105	0.54593	4
1	0.1	0.939264	0.559305	0.952838	0.5689	4
1.5	0.02	1.03994	0.681781	1.37778	8.51775e-05	4
1.5	0.05	1.04025	0.680429	1.37817	8.39533e-05	4
1.5	0.1	1.13576	0.224673	1.3765	9.02185e-05	4
2	0.02	1.26278	0.0113541	1.91295	2.35882e-16	4
2	0.05	1.2643	0.0111187	1.9135	2.29e-16	4
2	0.1	1.28906	0.0136504	1.92089	1.6011e-16	4
2.5	0.02	1.233	0.0233656	2.36232	7.16171e-27	4
2.5	0.05	1.23022	0.0251841	2.3635	6.7183e-27	4
2.5	0.1	1.37261	0.00190421	2.35737	1.05661e-26	4
3	0.02	1.33104	0.00145333	2.91144	4.00382e-42	4
3	0.05	1.32406	0.00180138	2.91282	3.71279e-42	4
3	0.1	1.4552	0.000153617	2.9101	5.15253e-42	4
1	0.02	1.23033	0.0256209	1.0181	0.82556	5
1	0.05	1.23376	0.0237683	1.01795	0.826911	5
1	0.1	1.21459	0.0590684	1.02147	0.794246	5
1.5	0.02	1.21007	0.0417386	1.53872	7.25493e-08	5
1.5	0.05	1.20729	0.0447204	1.53901	7.16291e-08	5
1.5	0.1	1.33133	0.00567564	1.52812	1.20454e-07	5
2	0.02	1.23241	0.0330754	1.88823	8.26023e-16	5
2	0.05	1.22714	0.0371516	1.88944	7.73418e-16	5
2	0.1	1.29769	0.0141002	1.89023	7.71747e-16	5
2.5	0.02	1.19426	0.0560746	2.50402	5.31472e-32	5
2.5	0.05	1.20673	0.0435325	2.5021	5.98326e-32	5
2.5	0.1	1.22626	0.0475369	2.51052	4.02151e-32	5
3	0.02	1.65938	2.66267e-08	3.09126	1.55503e-45	5
3	0.05	1.65324	3.48151e-08	3.09286	1.41757e-45	5
3	0.1	1.78138	3.46943e-09	3.09563	1.36083e-45	5
1	0.02	0.915109	0.373048	1.04967	0.558533	6
1	0.05	0.918557	0.393954	1.0494	0.560642	6
1	0.1	0.936805	0.551806	1.04677	0.581413	6
1.5	0.02	0.965074	0.702282	1.41556	7.61783e-06	6
1.5	0.05	0.963956	0.693777	1.41552	7.63956e-06	6
1.5	0.1	1.00905	0.929994	1.41052	9.6291e-06	6
2	0.02	1.20474	0.0430207	1.71758	1.54797e-11	6
2	0.05	1.20519	0.0432131	1.71703	1.59548e-11	6
2	0.1	1.19512	0.0817351	1.7218	1.3112e-11	6
2.5	0.02	1.42935	7.64351e-05	2.47771	3.10148e-31	6
2.5	0.05	1.42289	9.60958e-05	2.47933	2.82454e-31	6
2.5	0.1	1.61144	1.3839e-06	2.4692	5.97043e-31	6
3	0.02	1.54974	6.53483e-07	3.08162	1.52081e-46	6
3	0.05	1.55052	6.87796e-07	3.08378	1.34725e-46	6
3	0.1	1.78507	2.57326e-09	3.07433	2.69496e-46	6
1	0.02	0.991399	0.928492	0.99101	0.911603	7
1	0.05	0.995955	0.966434	0.990868	0.910213	7
1	0.1	0.938573	0.561041	0.993479	0.935977	7
1.5	0.02	1.06208	0.516373	1.44101	6.0702e-06	7
1.5	0.05	1.06362	0.506454	1.44096	6.07905e-06	7
1.5	0.1	1.13677	0.207565	1.43959	6.51269e-06	7
2	0.02	1.14184	0.165482	1.97233	4.41949e-18	7
2	0.05	1.1498	0.144934	1.97182	4.54993e-18	7
2	0.1	1.24183	0.0377389	1.96804	5.96334e-18	7
2.5	0.02	1.31279	0.00360806	2.40568	1.3422e-28	7
2.5	0.05	1.31279	0.00360806	2.40568	1.3422e-28	7
2.5	0.1	1.34411	0.0049274	2.40282	1.88539e-28	7
3	0.02	1.34844	0.000932396	2.93021	3.44486e-41	7
3	0.05	1.35059	0.00087938	2.93013	3.45502e-41	7
3	0.1	1.414	0.000514876	2.9365	2.97306e-41	7
1	0.02	0.951595	0.597512	0.900217	0.202769	8
1	0.05	0.951595	0.597512	0.900217	0.202769	8
1	0.1	0.963373	0.71469	0.897277	0.189383	8
1.5	0.02	1.16135	0.0989432	1.45398	2.23651e-06	8
1.5	0.05	1.16538	0.0914898	1.45343	2.29117e-06	8
1.5	0.1	1.16698	0.128515	1.46361	1.49833e-06	8
2	0.02	1.07657	0.426525	2.20463	4.4164e-24	8
2	0.05	1.06904	0.47254	2.20461	4.44946e-24	8
2	0.1	1.25484	0.0278812	2.18724	1.3553e-23	8
2.5	0.02	1.32899	0.00214883	3.00076	4.73301e-41	8
2.5	0.05	1.33265	0.00195627	3.00055	4.78977e-41	8
2.5	0.1	1.4402	0.000370535	2.99958	5.90909e-41	8
3	0.02	1.28839	0.00437299	2.93853	2.33819e-39	8
3	0.05	1.29283	0.00402972	2.93919	2.2874e-39	8
3	0.1	1.40486	0.000602789	2.93989	2.53358e-39	8
1	0.02	0.983242	0.863967	1.00861	0.919695	9
1	0.05	0.990068	0.919479	1.00798	0.925608	9
1	0.1	1.03226	0.774726	1.00666	0.937847	9
1.5	0.02	1.06842	0.472894	1.28527	0.00146241	9
1.5	0.05	1.05894	0.536205	1.28529	0.00146307	9
1.5	0.1	1.05248	0.618025	1.28609	0.0014384	9
2	0.02	1.31971	0.00220156	1.98764	1.16723e-18	9
2	0.05	1.32464	0.00192714	1.98693	1.21879e-18	9
2	0.1	1.33501	0.00371705	2.00233	5.4203e-19	9
2.5	0.02	1.41767	7.76872e-05	2.2356	7.84014e-25	9
2.5	0.05	1.42381	6.42541e-05	2.2351	8.06283e-25	9
2.5	0.1	1.55355	4.79414e-06	2.23355	9.66935e-25	9
3	0.02	1.37894	0.000238892	2.93343	2.37152e-39	9
3	0.05	1.38573	0.000194179	2.93294	2.43882e-39	9
3	0.1	1.52454	1.05673e-05	2.93305	2.66318e-39	9
1	0.02	1.18324	0.086011	1.05112	0.570327	10
1	0.05	1.18324	0.086011	1.05112	0.570327	10
1	0.1	1.19535	0.0976593	1.04859	0.589418	10
1.5	0.02	1.25407	0.0146449	1.63857	5.97749e-10	10
1.5	0.05	1.26427	0.011565	1.63746	6.31324e-10	10
1.5	0.1	1.32473	0.00595176	1.64169	5.30266e-10	10
2	0.02	1.24281	0.0177637	2.13176	9.77853e-22	10
2	0.05	1.24281	0.0177637	2.13176	9.77853e-22	10
2	0.1	1.34078	0.00363799	2.12881	1.27053e-21	10
2.5	0.02	1.39514	0.000482503	2.11518	7.4868e-20	10
2.5	0.05	1.39897	0.000436321	2.11485	7.61434e-20	10
2.5	0.1	1.43665	0.000592357	2.12092	5.82612e-20	10
3	0.02	1.41993	0.000115444	3.34912	2.17342e-50	10
3	0.05	1.43172	8.14576e-05	3.34752	2.37729e-50	10
3	0.1	1.49931	5.76932e-05	3.35607	1.6863e-50	10
1	0.02	0.92826	0.451676	0.946371	0.512671	11
1	0.05	0.92955	0.460293	0.946374	0.512691	11
1	0.1	0.926324	0.483585	0.944968	0.501631	11
1.5	0.02	1.11701	0.22311	1.50638	1.23723e-07	11
1.5	0.05	1.09865	0.302619	1.50785	1.15639e-07	11
1.5	0.1	1.10869	0.300316	1.51412	8.79851e-08	11
2	0.02	1.18631	0.0660783	2.24959	3.02375e-26	11
2	0.05	1.18982	0.0616476	2.24888	3.16538e-26	11
2	0.1	1.30844	0.00894143	2.24707	4.05894e-26	11
2.5	0.02	1.3205	0.00318273	2.68503	9.6672e-35	11
2.5	0.05	1.3148	0.00373922	2.68656	8.85107e-35	11
2.5	0.1	1.46618	0.000240095	2.68474	1.11927e-34	11
3	0.02	1.525	2.58688e-06	2.95182	2.3408e-44	11
3	0.05	1.52891	2.27784e-06	2.95131	2.4133e-44	11
3	0.1	1.66647	2.9371e-07	2.96181	1.58832e-44	11
1	0.02	1.15886	0.116605	0.933558	0.401506	12
1	0.05	1.14752	0.144348	0.934777	0.410509	12
1	0.1	1.10184	0.346248	0.939784	0.448908	12
1.5	0.02	1.18239	0.0697753	1.56905	7.87372e-09	12
1.5	0.05	1.19205	0.0576626	1.56849	8.08781e-09	12
1.5	0.1	1.21562	0.0537268	1.57062	7.55337e-09	12
2	0.02	1.35003	0.000793871	2.12646	1.47436e-23	12
2	0.05	1.34259	0.00100662	2.12719	1.41501e-23	12
2	0.1	1.53785	1.12709e-05	2.11977	2.45837e-23	12
2.5	0.02	1.40657	0.000216626	2.5415	8.34606e-31	12
2.5	0.05	1.40929	0.000207958	2.54226	8.00455e-31	12
2.5	0.1	1.64903	1.15447e-06	2.53404	1.43318e-30	12
3	0.02	1.21905	0.0274949	2.78538	4.86827e-39	12
3	0.05	1.20967	0.0347	2.78685	4.49616e-39	12
3	0.1	1.35862	0.00196149	2.7739	1.17943e-38	12
1	0.02	1.25155	0.0129857	1.08066	0.331757	13
1	0.05	1.26153	0.0102001	1.07998	0.335709	13
1	0.1	1.3545	0.00186482	1.07582	0.360845	13
1.5	0.02	1.4808	1.6735e-05	1.68897	3.14092e-11	13
1.5	0.05	1.48713	1.37952e-05	1.68883	3.16239e-11	13
1.5	0.1	1.55462	1.21078e-05	1.69708	2.16462e-11	13
2	0.02	1.19846	0.051812	1.84991	1.03482e-14	13
2	0.05	1.19846	0.051812	1.84991	1.03482e-14	13
2	0.1	1.26936	0.0198776	1.84748	1.23871e-14	13
2.5	0.02	1.25075	0.0162408	2.62253	4.37339e-34	13
2.5	0.05	1.25394	0.0151116	2.62235	4.42083e-34	13
2.5	0.1	1.47763	0.000110708	2.61052	9.31009e-34	13
3	0.02	1.63569	5.32297e-08	3.23404	1.95728e-50	13
3	0.05	1.63702	5.42845e-08	3.2362	1.73405e-50	13
3	0.1	1.90926	1.13419e-10	3.23925	1.68372e-50	13
1	0.02	0.993433	0.94639	1.03373	0.695763	14
1	0.05	0.990517	0.92272	1.03382	0.695058	14
1	0.1	0.970544	0.783096	1.03354	0.697577	14
1.5	0.02	1.23391	0.0220876	1.57638	8.81982e-09	14
1.5	0.05	1.23391	0.0220876	1.57638	8.81982e-09	14
1.5	0.1	1.33244	0.0046825	1.57302	1.06844e-08	14
2	0.02	1.21859	0.0347294	1.78103	1.99457e-13	14
2	0.05	1.21317	0.0393318	1.78199	1.8944e-13	14
2	0.1	1.21338	0.0627794	1.78896	1.36063e-13	14
2.5	0.02	1.40489	0.000165767	2.358	3.97012e-28	14
2.5	0.05	1.39206	0.000257231	2.36127	3.29065e-28	14
2.5	0.1	1.60185	2.204e-06	2.35432	5.65518e-28	14
3	0.02	1.63107	6.37402e-08	2.94539	7.87049e-43	14
3	0.05	1.63054	6.96487e-08	2.94443	8.48224e-43	14
3	0.1	1.81138	2.70506e-09	2.95109	6.55891e-43	14
1	0.02	1.0137	0.890693	0.828462	0.0300609	15
1	0.05	1.0191	0.848543	0.828148	0.0297326	15
1	0.1	0.894105	0.319758	0.832101	0.034296	15
1.5	0.02	1.14587	0.154641	1.5305	1.03744e-07	15
1.5	0.05	1.14969	0.144976	1.53013	1.05525e-07	15
1.5	0.1	1.19587	0.0875914	1.53582	8.33285e-08	15
2	0.02	1.11615	0.231532	1.95163	4.70073e-18	15
2	0.05	1.11615	0.231532	1.95163	4.70073e-18	15
2	0.1	1.22952	0.0403148	1.93858	1.07817e-17	15
2.5	0.02	1.54277	1.65049e-06	2.51206	2.25214e-32	15
2.5	0.05	1.54	2.00026e-06	2.51432	1.96851e-32	15
2.5	0.1	1.64775	4.82736e-07	2.5236	1.24192e-32	15
3	0.02	1.31384	0.00312894	2.98464	8.44477e-42	15
3	0.05	1.29753	0.00493261	2.98542	8.18955e-42	15
3	0.1	1.42885	0.000689399	2.9823	1.20652e-41	15
1	0.02	0.999389	0.994903	1.01894	0.816205	16
1	0.05	0.993665	0.947104	1.0197	0.809088	16
1	0.1	0.942435	0.583011	1.02413	0.767935	16
1.5	0.02	1.17839	0.0825338	1.30001	0.00130255	16
1.5	0.05	1.18013	0.0799275	1.30001	0.00130222	16
1.5	0.1	1.14665	0.197551	1.3101	0.00093977	16
2	0.02	1.2389	0.0202828	2.00588	2.22136e-19	16
2	0.05	1.24873	0.01623	2.00463	2.39595e-19	16
2	0.1	1.36581	0.00196357	2.00189	2.96623e-19	16
2.5	0.02	1.13425	0.175516	2.37349	1.71106e-28	16
2.5	0.05	1.13425	0.175516	2.37349	1.71106e-28	16
2.5	0.1	1.24986	0.0279351	2.3637	3.45581e-28	16
3	0.02	1.48545	9.26968e-06	3.03227	1.55992e-43	16
3	0.05	1.48545	9.26968e-06	3.03227	1.55992e-43	16
3	0.1	1.63333	9.27674e-07	3.04301	1.00855e-43	16
1	0.02	0.907374	0.323545	1.11718	0.169179	17
1	0.05	0.91395	0.361281	1.11661	0.171166	17
1	0.1	0.91689	0.425534	1.11589	0.173993	17
1.5	0.02	0.973782	0.785098	1.3296	0.00044707	17
1.5	0.05	0.971378	0.766273	1.32993	0.000441809	17
1.5	0.1	1.06805	0.54057	1.32205	0.000587481	17
2	0.02	1.36715	0.000661025	1.84911	6.2273e-15	17
2	0.05	1.35724	0.000916478	1.85105	5.61172e-15	17
2	0.1	1.4415	0.000284088	1.85662	4.33675e-15	17
2.5	0.02	1.53992	1.77351e-06	2.4305	2.43435e-29	17
2.5	0.05	1.54535	1.48165e-06	2.42999	2.51369e-29	17
2.5	0.1	1.54317	1.0646e-05	2.44737	1.01417e-29	17
3	0.02	1.39069	0.000239465	2.89801	9.85546e-43	17
3	0.05	1.38559	0.000288078	2.89855	9.61631e-43	17
3	0.1	1.58292	2.71833e-06	2.89084	1.79376e-42	17
1	0.02	0.814048	0.0418795	1.0456	0.587198	18
1	0.05	0.817391	0.0462624	1.04537	0.589002	18
1	0.1	0.844455	0.126976	1.04271	0.61087	18
1.5	0.02	1.13883	0.162113	1.55172	3.13286e-08	18
1.5	0.05	1.12196	0.218142	1.55429	2.78412e-08	18
1.5	0.1	1.14562	0.185134	1.55081	3.38332e-08	18
2	0.02	1.17641	0.0875037	2.1576	1.29823e-22	18
2	0.05	1.18319	0.0771393	2.15678	1.36327e-22	18
2	0.1	1.29313	0.0137144	2.14845	2.42384e-22	18
2.5	0.02	1.19577	0.0499897	2.25207	6.44788e-26	18
2.5	0.05	1.19745	0.0483029	2.25206	6.44525e-26	18
2.5	0.1	1.23857	0.0359306	2.2593	4.61807e-26	18
3	0.02	1.26395	0.012214	2.78436	2.70249e-36	18
3	0.05	1.27015	0.0105959	2.78407	2.74636e-36	18
3	0.1	1.4179	0.00070115	2.77119	6.59122e-36	18
1	0.02	0.867187	0.14959	1.0649	0.444003	19
1	0.05	0.863648	0.139275	1.06566	0.438889	19
1	0.1	0.932995	0.517862	1.06083	0.472444	19
1.5	0.02	1.24147	0.0183262	1.56725	8.31406e-09	19
1.5	0.05	1.24556	0.0167177	1.56729	8.29287e-09	19
1.5	0.1	1.28122	0.0143229	1.56497	9.66887e-09	19
2	0.02	1.36879	0.000752386	2.25379	6.62326e-25	19
2	0.05	1.37171	0.000696241	2.25359	6.69477e-25	19
2	0.1	1.42148	0.00051519	2.25964	4.94524e-25	19
2.5	0.02	1.36885	0.000562091	2.35071	7.87872e-28	19
2.5	0.05	1.36515	0.000642408	2.34992	8.28922e-28	19
2.5	0.1	1.46846	0.000148758	2.35281	7.68891e-28	19
3	0.02	1.32081	0.00208609	2.81847	1.70706e-42	19
3	0.05	1.31876	0.00225224	2.81943	1.60467e-42	19
3	0.1	1.42217	0.000394345	2.82214	1.55632e-42	19
1	0.02	1.21632	0.0353364	1.19088	0.0309769	20
1	0.05	1.2155	0.0364366	1.19079	0.0310517	20
1	0.1	1.24342	0.0335133	1.19278	0.0296067	20
1.5	0.02	1.03298	0.740376	1.60674	1.82964e-09	20
1.5	0.05	1.02698	0.786233	1.60654	1.85115e-09	20
1.5	0.1	1.08518	0.449258	1.60484	2.07122e-09	20
2	0.02	1.29133	0.007192	2.12082	3.25571e-21	20
2	0.05	1.29719	0.00625181	2.11974	3.47631e-21	20
2	0.1	1.36102	0.0033933	2.12313	3.10487e-21	20
2.5	0.02	1.46631	3.57317e-05	3.1248	1.40169e-47	20
2.5	0.05	1.46369	4.12881e-05	3.12791	1.1681e-47	20
2.5	0.1	1.67163	3.54769e-07	3.12111	2.00901e-47	20
3	0.02	1.39029	0.000358717	2.76055	2.99572e-38	20
3	0.05	1.39286	0.000334428	2.76042	3.01335e-38	20
3	0.1	1.55651	1.48724e-05	2.76112	3.4476e-38	20
1	0.02	1.14132	0.166454	0.985766	0.862638	21
1	0.05	1.14132	0.166454	0.985766	0.862638	21
1	0.1	1.13102	0.248591	0.98748	0.879262	21
1.5	0.02	1.08549	0.398851	1.60771	1.25725e-09	21
1.5	0.05	1.08549	0.398851	1.60771	1.25725e-09	21
1.5	0.1	1.20138	0.0850068	1.60558	1.42654e-09	21
2	0.02	1.14735	0.141483	1.90272	4.44323e-16	21
2	0.05	1.15184	0.130672	1.90186	4.66842e-16	21
2	0.1	1.24673	0.0308756	1.89626	6.77388e-16	21
2.5	0.02	1.41964	0.000123573	2.72733	4.19919e-37	21
2.5	0.05	1.43072	8.9396e-05	2.72684	4.32669e-37	21
2.5	0.1	1.47831	0.000141483	2.74167	2.10822e-37	21
3	0.02	1.43164	7.60635e-05	3.19709	2.2715e-45	21
3	0.05	1.43164	7.60635e-05	3.19709	2.2715e-45	21
3	0.1	1.57169	5.12717e-06	3.20739	1.39116e-45	21
1	0.02	0.861278	0.130598	1.11751	0.168751	22
1	0.05	0.851624	0.105775	1.11836	0.165884	22
1	0.1	0.87515	0.218145	1.10971	0.197678	22
1.5	0.02	1.18034	0.0877133	1.52822	6.96577e-08	22
1.5	0.05	1.18034	0.0877133	1.52822	6.96577e-08	22
1.5	0.1	1.30679	0.0104968	1.52057	1.01717e-07	22
2	0.02	1.27398	0.010543	1.60651	9.79324e-10	22
2	0.05	1.27922	0.00936611	1.60646	9.81305e-10	22
2	0.1	1.33458	0.00560305	1.61145	7.8556e-10	22
2.5	0.02	1.12383	0.202051	2.29073	9.18605e-27	22
2.5	0.05	1.11964	0.217808	2.29089	9.10113e-27	22
2.5	0.1	1.18088	0.0980855	2.29329	8.44565e-27	22
3	0.02	1.33317	0.00154285	2.72353	5.77171e-38	22
3	0.05	1.33494	0.00147279	2.72354	5.76005e-38	22
3	0.1	1.4884	7.50392e-05	2.71469	1.16349e-37	22
1	0.02	1.03802	0.692075	0.949066	0.52659	23
1	0.05	1.03802	0.692075	0.949066	0.52659	23
1	0.1	1.04135	0.700769	0.945424	0.497141	23
1.5	0.02	1.21896	0.0360865	1.6413	4.73652e-10	23
1.5	0.05	1.21506	0.0396831	1.6419	4.60424e-10	23
1.5	0.1	1.29416	0.0134683	1.63668	6.18845e-10	23
2	0.02	1.28167	0.00693316	2.00433	3.47341e-18	23
2	0.05	1.26626	0.0107269	2.0077	2.90231e-18	23
2	0.1	1.31852	0.0073414	2.01706	1.87258e-18	23
2.5	0.02	1.15784	0.115303	2.62597	4.19903e-35	23
2.5	0.05	1.15784	0.115303	2.62597	4.19903e-35	23
2.5	0.1	1.17443	0.114831	2.62781	4.03935e-35	23
3	0.02	1.45218	4.04721e-05	2.93547	3.83548e-42	23
3	0.05	1.458	3.52722e-05	2.93563	3.84425e-42	23
3	0.1	1.63258	1.16132e-06	2.93194	5.69602e-42	23
1	0.02	0.836475	0.0798314	1.03549	0.684909	24
1	0.05	0.840074	0.0875471	1.03514	0.687761	24
1	0.1	0.881562	0.262281	1.03284	0.707091	24
1.5	0.02	1.17504	0.0956748	1.3814	9.57658e-05	24
1.5	0.05	1.16902	0.107492	1.38139	9.58012e-05	24
1.5	0.1	1.23648	0.0438036	1.37967	0.000103229	24
2	0.02	1.23818	0.0202553	1.84524	6.61812e-15	24
2	0.05	1.24204	0.0185569	1.84462	6.85168e-15	24
2	0.1	1.32193	0.00560443	1.8495	5.54587e-15	24
2.5	0.02	1.2553	0.0136285	2.42963	2.07397e-30	24
2.5	0.05	1.25028	0.0155169	2.43101	1.90592e-30	24
2.5	0.1	1.28841	0.012309	2.42994	2.29413e-30	24
3	0.02	1.44314	3.54035e-05	2.88401	1.0616e-43	24
3	0.05	1.44551	3.29152e-05	2.88392	1.06527e-43	24
3	0.1	1.59659	1.43295e-06	2.87908	1.76033e-43	24
1	0.02	0.949401	0.59747	1.00554	0.946137	25
1	0.05	0.950664	0.606996	1.00556	0.946009	25
1	0.1	0.955759	0.67358	1.00502	0.951198	25
1.5	0.02	1.05479	0.581052	1.63393	6.26329e-10	25
1.5	0.05	1.05479	0.581052	1.63393	6.26329e-10	25
1.5	0.1	1.09433	0.402198	1.63249	7.05401e-10	25
2	0.02	1.31489	0.00346589	1.80756	9.84561e-14	25
2	0.05	1.31489	0.00346589	1.80756	9.84561e-14	25
2	0.1	1.34793	0.00401196	1.81533	6.93342e-14	25
2.5	0.02	1.22312	0.0273916	2.30693	1.23157e-26	25
2.5	0.05	1.23457	0.0211751	2.30514	1.37723e-26	25
2.5	0.1	1.32791	0.00537228	2.30242	1.79241e-26	25
3	0.02	1.24309	0.0184988	2.47771	1.78264e-31	25
3	0.05	1.23894	0.0206321	2.47816	1.73442e-31	25
3	0.1	1.39254	0.00118432	2.45912	6.46443e-31	25
1	0.02	1.00671	0.944558	1.06142	0.471499	26
1	0.05	1.00671	0.944558	1.06142	0.471499	26
1	0.1	1.05615	0.603533	1.059	0.488921	26
1.5	0.02	1.20048	0.0540492	1.4183	1.37234e-05	26
1.5	0.05	1.20048	0.0540492	1.4183	1.37234e-05	26
1.5	0.1	1.25666	0.029625	1.41592	1.53405e-05	26
2	0.02	1.47073	1.21676e-05	2.28992	2.28046e-26	26
2	0.05	1.46374	1.5949e-05	2.29113	2.12959e-26	26
2	0.1	1.49717	2.68649e-05	2.29795	1.56963e-26	26
2.5	0.02	1.28598	0.00599694	2.97502	8.87251e-44	26
2.5	0.05	1.28598	0.00599694	2.97502	8.87251e-44	26
2.5	0.1	1.49295	6.21631e-05	2.96085	2.41448e-43	26
3	0.02	1.58726	1.85499e-07	3.23505	4.01342e-52	26
3	0.05	1.57592	3.03205e-07	3.23925	3.13582e-52	26
3	0.1	1.80541	1.27464e-09	3.22942	6.6782e-52	26
1	0.02	0.936824	0.509088	1.08681	0.312904	27
1	0.05	0.939899	0.530833	1.08667	0.313646	27
1	0.1	0.973152	0.802275	1.08325	0.332629	27
1.5	0.02	1.16172	0.0990889	1.34141	0.000207275	27
1.5	0.05	1.16532	0.0925373	1.34132	0.000207863	27
1.5	0.1	1.19947	0.0681888	1.33932	0.00022641	27
2	0.02	1.07902	0.416052	1.93721	6.07519e-17	27
2	0.05	1.07902	0.416052	1.93721	6.07519e-17	27
2	0.1	1.15819	0.152056	1.93656	6.67363e-17	27
2.5	0.02	1.18632	0.0587289	2.61146	3.18003e-34	27
2.5	0.05	1.18963	0.0548422	2.61069	3.33403e-34	27
2.5	0.1	1.18358	0.0879977	2.60866	4.26183e-34	27
3	0.02	1.34128	0.00090326	2.66168	1.10568e-35	27
3	0.05	1.34094	0.000937193	2.66063	1.18361e-35	27
3	0.1	1.42055	0.000398478	2.66294	1.17897e-35	27
1	0.02	1.06018	0.540993	1.10627	0.217067	28
1	0.05	1.04961	0.61403	1.1072	0.213275	28
1	0.1	1.08825	0.423726	1.10509	0.222362	28
1.5	0.02	1.00812	0.931138	1.42933	5.82648e-06	28
1.5	0.05	1.01275	0.89244	1.42905	5.89503e-06	28
1.5	0.1	1.05881	0.577409	1.42274	7.80998e-06	28
2	0.02	1.25027	0.0123254	1.99869	1.10918e-19	28
2	0.05	1.25156	0.0121168	1.99958	1.05163e-19	28
2	0.1	1.37921	0.00118637	1.98983	2.13153e-19	28
2.5	0.02	1.326	0.00208206	2.3775	1.63664e-27	28
2.5	0.05	1.31484	0.00292245	2.3786	1.55245e-27	28
2.5	0.1	1.37022	0.00192567	2.38897	9.2561e-28	28
3	0.02	1.43112	4.65625e-05	3.16693	8.55637e-48	28
3	0.05	1.43468	4.16261e-05	3.16672	8.66429e-48	28
3	0.1	1.4027	0.000494453	3.18292	4.47693e-48	28
1	0.02	0.839723	0.0742484	0.889004	0.152047	29
1	0.05	0.842188	0.0793238	0.888719	0.150943	29
1	0.1	0.851195	0.133056	0.885533	0.139246	29
1.5	0.02	1.24856	0.0167989	1.72905	5.42374e-12	29
1.5	0.05	1.25243	0.0153807	1.72876	5.50899e-12	29
1.5	0.1	1.24301	0.0375962	1.73555	4.05378e-12	29
2	0.02	1.20427	0.045307	2.00667	7.42536e-19	29
2	0.05	1.1901	0.0617117	2.008	6.91064e-19	29
2	0.1	1.35293	0.00293988	1.99618	1.44573e-18	29
2.5	0.02	1.42883	0.000101781	2.19132	2.52838e-23	29
2.5	0.05	1.42883	0.000101781	2.19132	2.52838e-23	29
2.5	0.1	1.59894	3.73386e-06	2.19651	2.02813e-23	29
3	0.02	1.39084	0.000402238	3.16836	4.33657e-45	29
3	0.05	1.39084	0.000402238	3.16836	4.33657e-45	29
3	0.1	1.57835	7.13425e-06	3.15948	7.99255e-45	29
1	0.02	1.02863	0.767288	1.06489	0.450232	30
1	0.05	1.03338	0.730912	1.06443	0.453334	30
1	0.1	1.07715	0.486374	1.05891	0.49221	30
1.5	0.02	1.15375	0.119502	1.5679	8.27564e-09	30
1.5	0.05	1.16296	0.10073	1.56689	8.69976e-09	30
1.5	0.1	1.21467	0.0546106	1.56712	8.9163e-09	30
2	0.02	1.18859	0.062183	1.84419	3.06086e-15	30
2	0.05	1.19211	0.0579506	1.84385	3.12166e-15	30
2	0.1	1.34965	0.00332774	1.83597	5.15316e-15	30
2.5	0.02	1.24093	0.0145153	2.06559	6.65479e-21	30
2.5	0.05	1.2465	0.0126825	2.06535	6.74932e-21	30
2.5	0.1	1.36083	0.00143526	2.06071	9.6658e-21	30
3	0.02	1.3966	0.000262581	3.03632	2.37789e-44	30
3	0.05	1.39791	0.000261154	3.03653	2.37562e-44	30
3	0.1	1.59233	5.33526e-06	3.02826	4.53004e-44	30
1	0.02	1.17671	0.0931184	1.10142	0.243451	31
1	0.05	1.16258	0.121468	1.10284	0.237281	31
1	0.1	1.19236	0.102598	1.10085	0.246491	31
1.5	0.02	1.33689	0.00132718	1.44026	1.88584e-06	31
1.5	0.05	1.33689	0.00132718	1.44026	1.88584e-06	31
1.5	0.1	1.31249	0.00701185	1.44774	1.37079e-06	31
2	0.02	1.17436	0.0864382	2.14716	5.48617e-22	31
2	0.05	1.16181	0.110788	2.14849	5.08245e-22	31
2	0.1	1.10844	0.32294	2.16031	2.87289e-22	31
2.5	0.02	1.51135	6.2534e-06	2.58582	3.20345e-34	31
2.5	0.05	1.51135	6.2534e-06	2.58582	3.20345e-34	31
2.5	0.1	1.58734	5.46359e-06	2.59679	1.93089e-34	31
3	0.02	1.34296	0.00108877	2.4578	8.59197e-31	31
3	0.05	1.32902	0.00167517	2.45945	7.81579e-31	31
3	0.1	1.36591	0.0019335	2.46792	5.29549e-31	31
1	0.02	1.0723	0.459745	1.02235	0.788764	32
1	0.05	1.07477	0.445267	1.02229	0.789317	32
1	0.1	1.03647	0.729457	1.02481	0.766616	32
1.5	0.02	1.35728	0.000864789	1.50689	2.66791e-07	32
1.5	0.05	1.36003	0.000802832	1.50675	2.68408e-07	32
1.5	0.1	1.31379	0.00705068	1.50611	2.87492e-07	32
2	0.02	1.26501	0.0112934	1.98719	3.43844e-18	32
2	0.05	1.27462	0.00901569	1.98593	3.69321e-18	32
2	0.1	1.40307	0.000780741	1.97602	6.89879e-18	32
2.5	0.02	1.54179	3.06433e-06	2.55286	3.79783e-33	32
2.5	0.05	1.54441	2.83406e-06	2.55284	3.79516e-33	32
2.5	0.1	1.64785	6.69803e-07	2.56411	2.18153e-33	32
3	0.02	1.43793	7.60569e-05	2.88643	4.46778e-42	32
3	0.05	1.44939	5.42549e-05	2.88525	4.79666e-42	32
3	0.1	1.57454	8.74075e-06	2.89036	4.25079e-42	32
1	0.02	1.02786	0.772428	0.985081	0.857126	33
1	0.05	1.02786	0.772428	0.985081	0.857126	33
1	0.1	0.934952	0.527096	0.98774	0.882674	33
1.5	0.02	1.13193	0.192004	1.28964	0.00135224	33
1.5	0.05	1.12629	0.211523	1.29003	0.00133499	33
1.5	0.1	1.27483	0.0175292	1.28276	0.00171687	33
2	0.02	1.41781	0.000202982	2.01057	1.11351e-18	33
2	0.05	1.42399	0.000170036	2.00962	1.17813e-18	33
2	0.1	1.38861	0.00155637	2.02576	5.18295e-19	33
2.5	0.02	1.40666	0.000145776	2.80525	1.30423e-38	33
2.5	0.05	1.41016	0.000131344	2.80512	1.31437e-38	33
2.5	0.1	1.60083	2.62402e-06	2.78619	4.68978e-38	33
3	0.02	1.27086	0.0102826	2.65165	1.36191e-36	33
3	0.05	1.27086	0.0102826	2.65165	1.36191e-36	33
3	0.1	1.27624	0.0183834	2.66133	8.91758e-37	33
1	0.02	1.07896	0.412616	0.893908	0.189468	34
1	0.05	1.08359	0.38713	0.893723	0.188648	34
1	0.1	0.997833	0.983474	0.895058	0.195097	34
1.5	0.02	1.15397	0.129133	1.46078	2.5728e-06	34
1.5	0.05	1.15818	0.119818	1.46019	2.63849e-06	34
1.5	0.1	1.1737	0.127593	1.46666	2.04538e-06	34
2	0.02	1.16087	0.109658	1.99108	6.55788e-19	34
2	0.05	1.16415	0.103253	1.9905	6.79085e-19	34
2	0.1	1.21578	0.0570064	1.9868	9.01476e-19	34
2.5	0.02	1.24595	0.018038	2.19489	1.0745e-23	34
2.5	0.05	1.24823	0.0171509	2.19476	1.08206e-23	34
2.5	0.1	1.3339	0.0054447	2.19344	1.29144e-23	34
3	0.02	1.64979	2.81909e-08	3.34924	3.17446e-52	34
3	0.05	1.63767	4.80105e-08	3.35352	2.50466e-52	34
3	0.1	1.75039	1.82417e-08	3.35721	2.58545e-52	34
1	0.02	1.16189	0.112355	1.03598	0.67185	35
1	0.05	1.16189	0.112355	1.03598	0.67185	35
1	0.1	1.18233	0.109977	1.03353	0.692889	35
1.5	0.02	1.18758	0.0619755	1.55717	9.22264e-09	35
1.5	0.05	1.18522	0.0655961	1.55781	8.93712e-09	35
1.5	0.1	1.16771	0.123529	1.56189	7.51942e-09	35
2	0.02	1.01939	0.837628	2.27115	4.66901e-24	35
2	0.05	1.02429	0.798029	2.27026	4.91483e-24	35
2	0.1	1.08928	0.408194	2.25935	9.8547e-24	35
2.5	0.02	1.14734	0.132356	2.3999	9.8639e-29	35
2.5	0.05	1.14734	0.132356	2.3999	9.8639e-29	35
2.5	0.1	1.18567	0.0970869	2.40451	8.46021e-29	35
3	0.02	1.53648	2.02678e-06	3.24493	8.78974e-50	35
3	0.05	1.53648	2.02678e-06	3.24493	8.78974e-50	35
3	0.1	1.66196	4.10792e-07	3.24964	8.21498e-50	35
1	0.02	1.18416	0.0831999	1.04052	0.636984	36
1	0.05	1.17811	0.0935583	1.04111	0.632139	36
1	0.1	1.13474	0.243882	1.04678	0.587205	36
1.5	0.02	0.968679	0.740829	1.3121	0.000867915	36
1.5	0.05	0.972296	0.770349	1.31153	0.000885036	36
1.5	0.1	0.993629	0.952755	1.30784	0.0010133	36
2	0.02	1.42718	0.00011896	1.88183	5.85821e-16	36
2	0.05	1.43465	9.58953e-05	1.88138	6.00616e-16	36
2	0.1	1.4873	8.93992e-05	1.89289	3.29574e-16	36
2.5	0.02	1.45321	3.2289e-05	2.52874	1.67175e-32	36
2.5	0.05	1.45744	2.82779e-05	2.52807	1.74315e-32	36
2.5	0.1	1.50889	4.4032e-05	2.53962	1.01149e-32	36
3	0.02	1.23357	0.0200913	2.76944	1.41098e-39	36
3	0.05	1.23162	0.0212921	2.7697	1.39192e-39	36
3	0.1	1.39227	0.00100679	2.75849	3.34802e-39	36
1	0.02	1.13705	0.166435	1.01708	0.835642	37
1	0.05	1.14186	0.153234	1.01679	0.838438	37
1	0.1	1.1974	0.0753529	1.0167	0.839387	37
1.5	0.02	0.911984	0.350995	1.55752	3.94404e-08	37
1.5	0.05	0.908225	0.331028	1.55748	3.95986e-08	37
1.5	0.1	0.89169	0.294136	1.55898	3.77809e-08	37
2	0.02	1.402	0.000193096	2.15965	4.39938e-23	37
2	0.05	1.39838	0.000229143	2.1615	3.93062e-23	37
2	0.1	1.57743	7.15306e-06	2.15738	5.50558e-23	37
2.5	0.02	1.33677	0.00237356	2.92021	2.75896e-41	37
2.5	0.05	1.32818	0.00300733	2.92043	2.73138e-41	37
2.5	0.1	1.37992	0.0022838	2.91559	4.48008e-41	37
3	0.02	1.48256	1.59151e-05	2.81779	4.02262e-40	37
3	0.05	1.46733	2.89569e-05	2.82001	3.57192e-40	37
3	0.1	1.58875	4.51606e-06	2.82848	2.52428e-40	37
1	0.02	1.08077	0.40995	0.894002	0.178145	38
1	0.05	1.0849	0.387474	0.893522	0.176091	38
1	0.1	1.14695	0.185005	0.890921	0.165528	38
1.5	0.02	1.08284	0.407156	1.48815	4.10773e-07	38
1.5	0.05	1.07602	0.446283	1.48844	4.05504e-07	38
1.5	0.1	1.18521	0.10957	1.48304	5.27365e-07	38
2	0.02	1.27439	0.00696592	2.02256	7.44165e-19	38
2	0.05	1.27791	0.00637548	2.02231	7.54631e-19	38
2	0.1	1.36321	0.0018159	2.02118	8.60855e-19	38
2.5	0.02	1.2888	0.00628401	2.73759	3.63417e-36	38
2.5	0.05	1.29214	0.00579621	2.73709	3.73825e-36	38
2.5	0.1	1.34668	0.00386771	2.73418	5.36878e-36	38
3	0.02	1.36774	0.000517025	3.42597	1.14164e-52	38
3	0.05	1.36774	0.000517025	3.42597	1.14164e-52	38
3	0.1	1.60135	2.04305e-06	3.41063	3.09848e-52	38
1	0.02	0.880153	0.195989	0.976093	0.770596	39
1	0.05	0.882678	0.206367	0.975872	0.768507	39
1	0.1	0.882706	0.24808	0.975933	0.769219	39
1.5	0.02	1.002	0.982868	1.61264	3.00014e-09	39
1.5	0.05	0.997628	0.979722	1.61364	2.86473e-09	39
1.5	0.1	1.08669	0.416486	1.59795	6.18147e-09	39
2	0.02	1.39262	0.000347624	1.78232	1.12164e-13	39
2	0.05	1.39262	0.000347624	1.78232	1.12164e-13	39
2	0.1	1.46391	0.00020078	1.77816	1.49781e-13	39
2.5	0.02	1.36784	0.000552969	2.39228	2.09685e-29	39
2.5	0.05	1.36701	0.000580208	2.39264	2.05516e-29	39
2.5	0.1	1.46413	0.000102139	2.39736	1.6456e-29	39
3	0.02	1.52683	4.00084e-06	3.45034	3.21983e-53	39
3	0.05	1.51989	5.21683e-06	3.45149	3.01773e-53	39
3	0.1	1.57437	7.56903e-06	3.46585	1.69771e-53	39
1	0.02	0.900655	0.277005	0.917934	0.309807	40
1	0.05	0.902805	0.288253	0.917809	0.309036	40
1	0.1	0.941388	0.575922	0.916105	0.299073	40
1.5	0.02	1.01267	0.89415	1.39631	1.85556e-05	40
1.5	0.05	1.01694	0.859229	1.3959	1.88771e-05	40
1.5	0.1	1.06059	0.570036	1.39081	2.37196e-05	40
2	0.02	1.39084	0.000401341	2.13104	1.69374e-21	40
2	0.05	1.39867	0.000324073	2.13076	1.72155e-21	40
2	0.1	1.41113	0.000779373	2.1399	1.13004e-21	40
2.5	0.02	1.44211	5.84259e-05	2.6346	3.08362e-34	40
2.5	0.05	1.42838	9.75875e-05	2.6389	2.4098e-34	40
2.5	0.1	1.53729	2.33345e-05	2.63937	2.60643e-34	40
3	0.02	1.44767	3.76304e-05	3.06101	6.48606e-47	40
3	0.05	1.45134	3.35998e-05	3.06086	6.54631e-47	40
3	0.1	1.6149	9.35034e-07	3.06313	6.42665e-47	40
1	0.02	0.912645	0.351839	1.00991	0.909076	41
1	0.05	0.915734	0.370204	1.00976	0.910436	41
1	0.1	0.922333	0.463091	1.00438	0.959639	41
1.5	0.02	1.25998	0.0127648	1.53014	1.03806e-07	41
1.5	0.05	1.2568	0.0139667	1.53081	1.00723e-07	41
1.5	0.1	1.36284	0.00193678	1.52798	1.16512e-07	41
2	0.02	1.27133	0.00986561	1.84082	6.3241e-15	41
2	0.05	1.26725	0.011061	1.8412	6.19215e-15	41
2	0.1	1.33631	0.00472893	1.84023	6.83876e-15	41
2.5	0.02	1.37547	0.000579643	2.64629	5.01747e-35	41
2.5	0.05	1.38082	0.000502433	2.64626	5.01715e-35	41
2.5	0.1	1.54304	2.23944e-05	2.64037	8.12234e-35	41
3	0.02	1.39456	0.000200935	3.28708	6.33461e-50	41
3	0.05	1.39014	0.000234816	3.28916	5.63326e-50	41
3	0.1	1.47274	8.3256e-05	3.28993	6.37744e-50	41
1	0.02	1.09083	0.355785	0.997674	0.977215	42
1	0.05	1.10117	0.306482	0.996608	0.966753	42
1	0.1	1.17257	0.121906	0.994978	0.950796	42
1.5	0.02	0.9614	0.684591	1.40042	2.52823e-05	42
1.5	0.05	0.968662	0.742808	1.39971	2.59993e-05	42
1.5	0.1	1.01576	0.883538	1.39549	3.11576e-05	42
2	0.02	1.30545	0.00391604	1.91291	6.69053e-17	42
2	0.05	1.29954	0.00462981	1.9138	6.35801e-17	42
2	0.1	1.43916	0.000347363	1.91019	8.21031e-17	42
2.5	0.02	1.40698	0.00020241	2.39725	7.21984e-30	42
2.5	0.05	1.40698	0.00020241	2.39725	7.21984e-30	42
2.5	0.1	1.56384	1.20686e-05	2.39715	7.97249e-30	42
3	0.02	1.42033	0.000102199	3.50336	2.00968e-55	42
3	0.05	1.42834	8.26717e-05	3.50312	2.04499e-55	42
3	0.1	1.57663	6.2178e-06	3.51231	1.46661e-55	42
1	0.02	1.11185	0.241791	1.09037	0.278335	43
1	0.05	1.11229	0.241345	1.0904	0.278159	43
1	0.1	1.09642	0.365508	1.09334	0.264019	43
1.5	0.02	1.10278	0.299718	1.48276	6.95987e-07	43
1.5	0.05	1.08898	0.367964	1.48405	6.59084e-07	43
1.5	0.1	1.10445	0.345572	1.49088	4.98846e-07	43
2	0.02	1.31866	0.00315431	1.96831	8.66168e-18	43
2	0.05	1.32285	0.00283941	1.96765	8.9937e-18	43
2	0.1	1.43421	0.000457157	1.96503	1.10458e-17	43
2.5	0.02	1.33604	0.00155698	2.80558	6.25592e-38	43
2.5	0.05	1.34088	0.00136649	2.80483	6.55361e-38	43
2.5	0.1	1.51264	4.68373e-05	2.79767	1.13912e-37	43
3	0.02	1.53369	2.81601e-06	2.84437	2.85817e-39	43
3	0.05	1.53953	2.32702e-06	2.84317	3.07521e-39	43
3	0.1	1.71497	4.90075e-08	2.84143	3.82155e-39	43
1	0.02	1.17011	0.103109	1.02484	0.768739	44
1	0.05	1.17303	0.0979035	1.0248	0.769141	44
1	0.1	1.25578	0.0305398	1.02342	0.781617	44
1.5	0.02	1.3881	0.000415771	1.53926	3.99682e-08	44
1.5	0.05	1.3735	0.000657782	1.54086	3.71555e-08	44
1.5	0.1	1.34506	0.00379194	1.54534	3.0972e-08	44
2	0.02	1.22581	0.0294716	1.75133	6.15362e-13	44
2	0.05	1.22581	0.0294716	1.75133	6.15362e-13	44
2	0.1	1.23043	0.048619	1.75917	4.29233e-13	44
2.5	0.02	1.35375	0.00076065	2.85707	6.45972e-40	44
2.5	0.05	1.35672	0.000700226	2.85674	6.58001e-40	44
2.5	0.1	1.58983	2.06381e-06	2.84094	1.83862e-39	44
3	0.02	1.33447	0.00186235	3.04108	2.44253e-44	44
3	0.05	1.34657	0.00135624	3.03968	2.66078e-44	44
3	0.1	1.46119	0.000174973	3.03668	3.72991e-44	44
1	0.02	0.993226	0.944842	0.99102	0.91376	45
1	0.05	0.99521	0.961032	0.991031	0.913866	45
1	0.1	0.99579	0.968813	0.991149	0.915056	45
1.5	0.02	1.21355	0.0358817	1.62237	1.37626e-09	45
1.5	0.05	1.20876	0.0402224	1.62348	1.30597e-09	45
1.5	0.1	1.24435	0.0317401	1.62677	1.15721e-09	45
2	0.02	1.24429	0.0207015	1.95596	1.60935e-17	45
2	0.05	1.24889	0.0187484	1.9559	1.61281e-17	45
2	0.1	1.30241	0.0116921	1.95422	1.89379e-17	45
2.5	0.02	1.31408	0.00235664	2.63984	5.08684e-37	45
2.5	0.05	1.31678	0.00219347	2.63955	5.17254e-37	45
2.5	0.1	1.46047	0.00013408	2.63767	6.71715e-37	45
3	0.02	1.39822	0.000288049	3.07832	1.1463e-46	45
3	0.05	1.40114	0.000265976	3.07837	1.14196e-46	45
3	0.1	1.58235	7.29199e-06	3.07786	1.35664e-46	45
1	0.02	1.00527	0.956413	1.01891	0.823351	46
1	0.05	1.01289	0.894156	1.0184	0.82798	46
1	0.1	1.09224	0.401844	1.01496	0.859661	46
1.5	0.02	1.13941	0.151596	1.58086	4.90418e-09	46
1.5	0.05	1.13452	0.166202	1.58188	4.66883e-09	46
1.5	0.1	1.27185	0.013814	1.57157	7.80335e-09	46
2	0.02	1.19545	0.05372	2.01527	9.06058e-19	46
2	0.05	1.19961	0.0493257	2.01462	9.41543e-19	46
2	0.1	1.32226	0.00592676	2.00816	1.45711e-18	46
2.5	0.02	1.44552	3.33151e-05	2.90377	9.28265e-41	46
2.5	0.05	1.44198	3.87261e-05	2.90491	8.67059e-41	46
2.5	0.1	1.58431	4.72329e-06	2.91734	5.34451e-41	46
3	0.02	1.31908	0.00317565	3.07253	4.06172e-47	46
3	0.05	1.31908	0.00317565	3.07253	4.06172e-47	46
3	0.1	1.43884	0.000356734	3.06231	8.91747e-47	46
1	0.02	0.915303	0.372688	1.10136	0.241794	47
1	0.05	0.910108	0.343775	1.10203	0.23882	47
1	0.1	0.987581	0.909959	1.09818	0.256517	47
1.5	0.02	1.09666	0.319756	1.46042	9.14157e-07	47
1.5	0.05	1.10517	0.281489	1.45979	9.4113e-07	47
1.5	0.1	1.19115	0.0861014	1.45617	1.13704e-06	47
2	0.02	1.35606	0.00134481	2.03746	1.06719e-19	47
2	0.05	1.3478	0.00175183	2.03917	9.66399e-20	47
2	0.1	1.45797	0.000418563	2.03922	1.04545e-19	47
2.5	0.02	1.20212	0.0406023	2.30008	3.71947e-27	47
2.5	0.05	1.20381	0.0391599	2.30003	3.72435e-27	47
2.5	0.1	1.27864	0.0118431	2.29968	4.09887e-27	47
3	0.02	1.44663	4.41055e-05	3.20403	7.59972e-49	47
3	0.05	1.4408	5.50856e-05	3.20406	7.69227e-49	47
3	0.1	1.56628	4.90607e-06	3.20231	1.03944e-48	47
1	0.02	0.973796	0.790887	0.942474	0.471491	48
1	0.05	0.973796	0.790887	0.942474	0.471491	48
1	0.1	0.952149	0.663035	0.943905	0.483181	48
1.5	0.02	1.17016	0.0952037	1.49929	2.66901e-07	48
1.5	0.05	1.15902	0.118573	1.49928	2.67534e-07	48
1.5	0.1	1.2002	0.0817729	1.49982	2.66969e-07	48
2	0.02	1.30389	0.00355306	1.99371	6.21999e-18	48
2	0.05	1.30776	0.00321469	1.99342	6.3257e-18	48
2	0.1	1.52454	2.56677e-05	1.98876	8.70998e-18	48
2.5	0.02	1.4418	6.28469e-05	2.6561	2.48855e-36	48
2.5	0.05	1.44992	4.93239e-05	2.65525	2.62343e-36	48
2.5	0.1	1.59394	4.25149e-06	2.65333	3.45809e-36	48
3	0.02	1.40773	0.000152899	3.22585	6.59441e-51	48
3	0.05	1.41122	0.000137989	3.22531	6.80611e-51	48
3	0.1	1.62071	1.28782e-06	3.21512	1.47562e-50	48
1	0.02	0.96098	0.684344	1.06743	0.424435	49
1	0.05	0.954019	0.632373	1.06806	0.420229	49
1	0.1	0.901424	0.342045	1.07151	0.39814	49
1.5	0.02	1.10706	0.275126	1.36334	0.000131606	49
1.5	0.05	1.10706	0.275126	1.36334	0.000131606	49
1.5	0.1	1.1281	0.245984	1.3651	0.000124521	49
2	0.02	1.08834	0.376199	1.73441	3.28122e-12	49
2	0.05	1.09827	0.32772	1.73319	3.50068e-12	49
2	0.1	1.05548	0.608948	1.738	2.84615e-12	49
2.5	0.02	1.28432	0.00767735	2.78347	4.47465e-39	49
2.5	0.05	1.28432	0.00767735	2.78347	4.47465e-39	49
2.5	0.1	1.43173	0.000568771	2.78091	5.8665e-39	49
3	0.02	1.19429	0.0568883	2.80978	1.18214e-37	49
3	0.05	1.19126	0.0611544	2.81033	1.15242e-37	49
3	0.1	1.28542	0.01579	2.80671	1.6196e-37	49
1	0.02	1.04683	0.629988	1.10683	0.213917	50
1	0.05	1.04174	0.667436	1.10748	0.21125	50
1	0.1	1.08151	0.454992	1.1083	0.208381	50
1.5	0.02	1.27683	0.00782579	1.63487	2.86056e-10	50
1.5	0.05	1.2795	0.00734137	1.63486	2.86135e-10	50
1.5	0.1	1.26551	0.0204067	1.64425	1.84376e-10	50
2	0.02	1.214	0.0381678	2.28334	1.44833e-26	50
2	0.05	1.21888	0.034507	2.28306	1.4719e-26	50
2	0.1	1.37493	0.00193406	2.27548	2.49548e-26	50
2.5	0.02	1.21991	0.0379492	2.15609	2.84887e-22	50
2.5	0.05	1.22842	0.0319696	2.15559	2.92728e-22	50
2.5	0.1	1.38112	0.002193	2.15112	4.08811e-22	50
3	0.02	1.44489	4.85992e-05	3.07349	4.37488e-45	50
3	0.05	1.44352	5.2401e-05	3.07493	4.0269e-45	50
3	0.1	1.67865	1.70712e-07	3.05841	1.2079e-44	50
1	0.02	0.807974	0.0330187	0.958877	0.618798	51
1	0.05	0.810334	0.0355499	0.958616	0.616531	51
1	0.1	0.832188	0.0965096	0.953174	0.570207	51
1.5	0.02	1.13201	0.177381	1.64456	1.57572e-10	51
1.5	0.05	1.13201	0.177381	1.64456	1.57572e-10	51
1.5	0.1	1.16152	0.132795	1.65027	1.21497e-10	51
2	0.02	1.1874	0.0576834	1.96266	1.65761e-18	51
2	0.05	1.18151	0.0657186	1.96337	1.58934e-18	51
2	0.1	1.22535	0.039438	1.95834	2.29486e-18	51
2.5	0.02	1.28619	0.00488621	2.31835	1.30194e-27	51
2.5	0.05	1.29703	0.00367671	2.31645	1.47037e-27	51
2.5	0.1	1.39072	0.000850408	2.31972	1.31525e-27	51
3	0.02	1.55172	2.09016e-06	2.79895	1.16363e-37	51
3	0.05	1.53752	3.59845e-06	2.80173	9.97334e-38	51
3	0.1	1.57544	6.76029e-06	2.80974	7.08009e-38	51
1	0.02	0.958963	0.662748	0.992626	0.928815	52
1	0.05	0.962217	0.688711	0.992491	0.927507	52
1	0.1	0.949145	0.62286	0.992515	0.9278	52
1.5	0.02	1.10874	0.271464	1.46817	1.19594e-06	52
1.5	0.05	1.10519	0.287689	1.46872	1.16853e-06	52
1.5	0.1	1.13687	0.21648	1.4683	1.21842e-06	52
2	0.02	1.20528	0.0493986	1.94731	8.51539e-17	52
2	0.05	1.20528	0.0493986	1.94731	8.51539e-17	52
2	0.1	1.33871	0.00444043	1.94124	1.23443e-16	52
2.5	0.02	1.45516	3.36251e-05	2.77872	6.36719e-39	52
2.5	0.05	1.44876	4.25087e-05	2.77981	5.95862e-39	52
2.5	0.1	1.48764	7.82616e-05	2.79964	2.09452e-39	52
3	0.02	1.42295	0.000140266	2.76667	6.10242e-38	52
3	0.05	1.42122	0.000151952	2.76822	5.55988e-38	52
3	0.1	1.6736	4.88588e-07	2.7516	1.8019e-37	52
1	0.02	1.00251	0.979196	0.993633	0.938673	53
1	0.05	0.997504	0.979285	0.994086	0.943043	53
1	0.1	0.984923	0.887629	0.99472	0.949208	53
1.5	0.02	1.3094	0.00401859	1.7259	2.82642e-12	53
1.5	0.05	1.3154	0.0034699	1.72569	2.85741e-12	53
1.5	0.1	1.39236	0.0014895	1.72521	3.06727e-12	53
2	0.02	1.56231	1.31963e-06	2.12369	1.02242e-22	53
2	0.05	1.56231	1.31963e-06	2.12369	1.02242e-22	53
2	0.1	1.53957	1.77947e-05	2.14576	2.87818e-23	53
2.5	0.02	1.42605	8.67181e-05	2.38322	1.09014e-29	53
2.5	0.05	1.42394	9.6405e-05	2.3829	1.11183e-29	53
2.5	0.1	1.48858	6.82553e-05	2.388	9.18043e-30	53
3	0.02	1.35173	0.00111341	3.14533	3.19929e-48	53
3	0.05	1.35427	0.00106632	3.14473	3.32879e-48	53
3	0.1	1.41412	0.000571221	3.15236	2.46314e-48	53
1	0.02	0.827811	0.0681604	0.952281	0.559123	54
1	0.05	0.815081	0.0497043	0.952095	0.55756	54
1	0.1	0.821464	0.0868939	0.94569	0.50503	54
1.5	0.02	1.12365	0.214597	1.37287	9.82735e-05	54
1.5	0.05	1.1166	0.242417	1.37318	9.72404e-05	54
1.5	0.1	1.15463	0.168777	1.37186	0.000103865	54
2	0.02	1.22063	0.0271335	1.73611	7.19036e-12	54
2	0.05	1.21391	0.0319344	1.73682	6.9507e-12	54
2	0.1	1.34957	0.00280098	1.73206	9.17472e-12	54
2.5	0.02	1.09409	0.328006	2.44405	1.42116e-30	54
2.5	0.05	1.08386	0.382528	2.44632	1.23725e-30	54
2.5	0.1	1.12502	0.244064	2.44133	1.89283e-30	54
3	0.02	1.51613	2.50478e-06	3.32278	6.00837e-51	54
3	0.05	1.51857	2.41138e-06	3.3237	5.69204e-51	54
3	0.1	1.61299	6.26852e-07	3.3249	6.25807e-51	54
1	0.02	0.915158	0.363778	1.02943	0.726322	55
1	0.05	0.917121	0.375644	1.02924	0.72799	55
1	0.1	0.897548	0.317889	1.02643	0.753161	55
1.5	0.02	1.29708	0.00444339	1.53209	6.61402e-08	55
1.5	0.05	1.28856	0.00571882	1.53327	6.26686e-08	55
1.5	0.1	1.26299	0.0207172	1.53738	5.35275e-08	55
2	0.02	1.24786	0.0162167	2.02086	1.99122e-19	55
2	0.05	1.24786	0.0162167	2.02086	1.99122e-19	55
2	0.1	1.40177	0.000775196	2.01927	2.29678e-19	55
2.5	0.02	1.26729	0.00876861	2.66542	9.51505e-36	55
2.5	0.05	1.26729	0.00876861	2.66542	9.51505e-36	55
2.5	0.1	1.43037	0.000284143	2.6564	1.84477e-35	55
3	0.02	1.44339	7.50041e-05	3.34011	1.10351e-53	55
3	0.05	1.4406	8.45158e-05	3.3386	1.2155e-53	55
3	0.1	1.58969	6.221e-06	3.34797	8.4955e-54	55
1	0.02	1.0378	0.690184	1.02484	0.760027	56
1	0.05	1.03281	0.729181	1.02538	0.755058	56
1	0.1	0.963149	0.718256	1.03174	0.697618	56
1.5	0.02	1.09941	0.324282	1.45709	2.42314e-06	56
1.5	0.05	1.10538	0.297819	1.45635	2.5011e-06	56
1.5	0.1	1.19748	0.0858635	1.45199	3.07016e-06	56
2	0.02	1.24715	0.0126027	2.35288	5.83351e-27	56
2	0.05	1.24888	0.0120878	2.35283	5.84357e-27	56
2	0.1	1.28868	0.00895934	2.35353	6.54409e-27	56
2.5	0.02	1.19903	0.0583837	2.28574	6.49133e-25	56
2.5	0.05	1.19903	0.0583837	2.28574	6.49133e-25	56
2.5	0.1	1.32961	0.00691774	2.28467	7.33301e-25	56
3	0.02	1.15165	0.127906	3.01271	5.98871e-43	56
3	0.05	1.15851	0.113099	3.01234	6.10452e-43	56
3	0.1	1.26017	0.0245586	3.00071	1.49104e-42	56
1	0.02	0.952773	0.620627	0.904213	0.231566	57
1	0.05	0.954795	0.636134	0.904078	0.230871	57
1	0.1	0.957824	0.693441	0.902247	0.221978	57
1.5	0.02	1.2315	0.0252134	1.65201	2.25791e-10	57
1.5	0.05	1.2259	0.0289147	1.65191	2.27445e-10	57
1.5	0.1	1.36453	0.0020261	1.6457	3.19258e-10	57
2	0.02	1.24371	0.0188117	2.14114	1.32943e-22	57
2	0.05	1.25058	0.016155	2.14098	1.33893e-22	57
2	0.1	1.32822	0.00534293	2.14108	1.48194e-22	57
2.5	0.02	1.34353	0.00165474	2.27495	2.86852e-26	57
2.5	0.05	1.3608	0.00105533	2.2728	3.28568e-26	57
2.5	0.1	1.36222	0.00272523	2.28232	2.07025e-26	57
3	0.02	1.35661	0.00105872	2.69005	1.25345e-35	57
3	0.05	1.36058	0.00095354	2.68948	1.2965e-35	57
3	0.1	1.43215	0.000435959	2.69608	1.00329e-35	57
1	0.02	0.974003	0.783449	1.14464	0.0926185	58
1	0.05	0.976608	0.805577	1.14476	0.0923762	58
1	0.1	0.880825	0.248454	1.14817	0.0858409	58
1.5	0.02	1.1252	0.203043	1.56444	2.49557e-08	58
1.5	0.05	1.1252	0.203043	1.56444	2.49557e-08	58
1.5	0.1	1.17408	0.117278	1.56308	2.7323e-08	58
2	0.02	1.23511	0.0202608	2.02142	2.41738e-19	58
2	0.05	1.23819	0.0188864	2.02124	2.44384e-19	58
2	0.1	1.31582	0.00600696	2.02182	2.55949e-19	58
2.5	0.02	1.28482	0.00560446	2.27652	2.07424e-27	58
2.5	0.05	1.29249	0.00461107	2.27567	2.19537e-27	58
2.5	0.1	1.39151	0.000678497	2.27054	3.27165e-27	58
3	0.02	1.37051	0.000674962	3.01133	2.09743e-45	58
3	0.05	1.36433	0.000819141	3.01358	1.84499e-45	58
3	0.1	1.67978	3.37778e-07	2.99308	7.07375e-45	58
1	0.02	1.02581	0.788732	1.02323	0.779654	59
1	0.05	1.0323	0.738461	1.02299	0.781796	59
1	0.1	1.00592	0.955383	1.02769	0.739528	59
1.5	0.02	1.12305	0.222143	1.48184	9.61164e-07	59
1.5	0.05	1.12459	0.216864	1.48183	9.61093e-07	59
1.5	0.1	1.08832	0.425941	1.48944	7.05658e-07	59
2	0.02	1.17881	0.075211	1.82044	1.30635e-13	59
2	0.05	1.18305	0.0691804	1.81982	1.35074e-13	59
2	0.1	1.18766	0.0943192	1.82205	1.28508e-13	59
2.5	0.02	1.39729	0.000191463	2.87926	6.2939e-42	59
2.5	0.05	1.3945	0.000214514	2.87815	6.85365e-42	59
2.5	0.1	1.63533	7.42428e-07	2.86971	1.33763e-41	59
3	0.02	1.18527	0.0671978	2.99502	2.19953e-43	59
3	0.05	1.17831	0.0783934	2.9978	1.88051e-43	59
3	0.1	1.35132	0.00328345	2.98015	5.92531e-43	59
1	0.02	0.930358	0.45752	1.12488	0.155653	60
1	0.05	0.925161	0.424308	1.12553	0.153642	60
1	0.1	0.977988	0.83293	1.12119	0.167896	60
1.5	0.02	1.14152	0.152447	1.75064	1.36344e-12	60
1.5	0.05	1.14349	0.147308	1.75053	1.37049e-12	60
1.5	0.1	1.19981	0.07299	1.74681	1.72738e-12	60
2	0.02	1.30444	0.00351573	1.95697	4.37895e-18	60
2	0.05	1.30777	0.00322722	1.95657	4.48242e-18	60
2	0.1	1.39071	0.000804398	1.9537	5.59551e-18	60
2.5	0.02	1.5833	3.07891e-07	2.67391	1.08656e-35	60
2.5	0.05	1.58794	2.63058e-07	2.67332	1.12553e-35	60
2.5	0.1	1.73487	1.8918e-08	2.67882	9.20764e-36	60
3	0.02	1.65206	4.41878e-08	2.62564	1.06562e-34	60
3	0.05	1.65546	3.96228e-08	2.62553	1.07114e-34	60
3	0.1	1.68887	1.98841e-07	2.63251	8.50269e-35	60
1	0.02	1.00745	0.938409	0.98101	0.81627	61
1	0.05	1.00745	0.938409	0.98101	0.81627	61
1	0.1	1.02531	0.813365	0.977387	0.781851	61
1.5	0.02	1.07774	0.426296	1.68677	3.69101e-11	61
1.5	0.05	1.07973	0.416442	1.68778	3.50712e-11	61
1.5	0.1	1.13324	0.229388	1.68916	3.39164e-11	61
2	0.02	1.47024	2.71411e-05	1.93845	4.39822e-17	61
2	0.05	1.47458	2.37734e-05	1.93797	4.51908e-17	61
2	0.1	1.60856	2.22779e-06	1.93788	4.71796e-17	61
2.5	0.02	1.19701	0.0542139	2.62158	1.25921e-35	61
2.5	0.05	1.19752	0.054247	2.62252	1.19661e-35	61
2.5	0.1	1.36477	0.00250742	2.60842	3.232e-35	61
3	0.02	1.43181	4.28134e-05	2.95857	1.35808e-42	61
3	0.05	1.43377	4.02982e-05	2.95851	1.3593e-42	61
3	0.1	1.53555	8.07683e-06	2.96314	1.20655e-42	61
1	0.02	1.00679	0.942673	1.00481	0.952675	62
1	0.05	1.00415	0.965026	1.00501	0.95079	62
1	0.1	1.0671	0.533588	1.00289	0.971557	62
1.5	0.02	1.19143	0.0706853	1.50857	2.45027e-07	62
1.5	0.05	1.19592	0.0649844	1.50813	2.50001e-07	62
1.5	0.1	1.33482	0.00695375	1.50358	3.11494e-07	62
2	0.02	1.24788	0.0172028	1.93953	3.00021e-17	62
2	0.05	1.24971	0.0165196	1.93951	3.00018e-17	62
2	0.1	1.36122	0.00276117	1.93953	3.22267e-17	62
2.5	0.02	1.19513	0.0628417	2.48248	1.92826e-31	62
2.5	0.05	1.18685	0.0742903	2.48231	1.95343e-31	62
2.5	0.1	1.22736	0.0538306	2.49013	1.35754e-31	62
3	0.02	1.58815	2.04888e-07	3.0131	5.68435e-44	62
3	0.05	1.60736	1.04911e-07	3.01034	6.71991e-44	62
3	0.1	1.81154	2.00683e-09	3.0224	3.87414e-44	62
1	0.02	1.05375	0.573252	0.930622	0.391864	63
1	0.05	1.05641	0.555039	0.930364	0.390044	63
1	0.1	1.04211	0.688161	0.9326	0.40643	63
1.5	0.02	1.03113	0.743134	1.28709	0.00183859	63
1.5	0.05	1.02575	0.786169	1.28795	0.00178801	63
1.5	0.1	1.04018	0.705373	1.29165	0.00159625	63
2	0.02	1.1943	0.056402	2.26674	1.40476e-24	63
2	0.05	1.19734	0.0530738	2.2666	1.41686e-24	63
2	0.1	1.26918	0.019284	2.26091	2.11003e-24	63
2.5	0.02	1.38147	0.000387748	2.29989	1.2703e-25	63
2.5	0.05	1.38378	0.000363729	2.29984	1.27277e-25	63
2.5	0.1	1.44196	0.000240636	2.29626	1.72425e-25	63
3	0.02	1.39755	0.000171845	2.69278	7.60136e-37	63
3	0.05	1.39755	0.000171845	2.69278	7.60136e-37	63
3	0.1	1.60475	1.09874e-06	2.68147	1.70155e-36	63
1	0.02	1.22051	0.0340317	1.01193	0.884931	64
1	0.05	1.22503	0.0313551	1.01161	0.887978	64
1	0.1	1.23618	0.0397413	1.01339	0.871118	64
1.5	0.02	1.04578	0.640314	1.42685	9.51637e-06	64
1.5	0.05	1.04804	0.624422	1.42665	9.59252e-06	64
1.5	0.1	1.06048	0.577114	1.42719	9.5601e-06	64
2	0.02	1.28986	0.00612214	2.32341	7.96404e-28	64
2	0.05	1.27665	0.00871791	2.32457	7.42924e-28	64
2	0.1	1.37275	0.00178885	2.32982	5.75358e-28	64
2.5	0.02	1.41595	0.000119935	2.54561	8.46001e-32	64
2.5	0.05	1.41311	0.000138796	2.54669	8.01803e-32	64
2.5	0.1	1.63636	1.3871e-06	2.54023	1.28672e-31	64
3	0.02	1.55387	5.02385e-07	2.9265	1.14885e-41	64
3	0.05	1.55606	4.90712e-07	2.92498	1.26112e-41	64
3	0.1	1.60701	1.43188e-06	2.94792	3.88689e-42	64
1	0.02	1.12822	0.199347	1.1244	0.156829	65
1	0.05	1.13089	0.190869	1.12418	0.157536	65
1	0.1	1.15273	0.174097	1.11999	0.17166	65
1.5	0.02	1.04956	0.59841	1.40804	1.75891e-05	65
1.5	0.05	1.04474	0.634157	1.40885	1.70258e-05	65
1.5	0.1	1.0575	0.58327	1.41637	1.28342e-05	65
2	0.02	1.16481	0.109754	1.902	1.0416e-16	65
2	0.05	1.16077	0.118899	1.90206	1.03869e-16	65
2	0.1	1.21903	0.0586852	1.90228	1.08981e-16	65
2.5	0.02	1.27497	0.00623936	2.26573	1.09457e-26	65
2.5	0.05	1.26819	0.00755676	2.26668	1.03702e-26	65
2.5	0.1	1.34493	0.00283207	2.27227	8.5618e-27	65
3	0.02	1.35003	0.000883037	2.71034	1.26523e-37	65
3	0.05	1.33989	0.00122916	2.71305	1.07582e-37	65
3	0.1	1.38103	0.00124512	2.72156	8.01621e-38	65
1	0.02	1.03882	0.684446	0.965441	0.666466	66
1	0.05	1.04176	0.662537	0.965224	0.664466	66
1	0.1	1.02341	0.824562	0.967081	0.681914	66
1.5	0.02	1.13624	0.167998	1.52509	7.62201e-08	66
1.5	0.05	1.14568	0.143449	1.52421	7.95069e-08	66
1.5	0.1	1.20575	0.068153	1.5218	9.07632e-08	66
2	0.02	1.3019	0.00422356	1.88751	1.00556e-15	66
2	0.05	1.29581	0.00501577	1.88826	9.64874e-16	66
2	0.1	1.30484	0.00835676	1.90114	4.98269e-16	66
2.5	0.02	1.15555	0.126497	2.22761	1.8436e-24	66
2.5	0.05	1.15797	0.121263	2.2274	1.8653e-24	66
2.5	0.1	1.27197	0.0213261	2.22336	2.50437e-24	66
3	0.02	1.44038	6.97948e-05	2.89355	1.22592e-41	66
3	0.05	1.43112	9.54684e-05	2.89372	1.22746e-41	66
3	0.1	1.55498	1.34115e-05	2.90158	9.24047e-42	66
1	0.02	1.13242	0.186935	0.957153	0.593042	67
1	0.05	1.13242	0.186935	0.957153	0.593042	67
1	0.1	1.17131	0.123922	0.95845	0.604743	67
1.5	0.02	1.18296	0.0696147	1.60859	1.56827e-09	67
1.5	0.05	1.17595	0.0805867	1.60878	1.55424e-09	67
1.5	0.1	1.21439	0.053484	1.60854	1.60533e-09	67
2	0.02	1.19888	0.0505668	1.89254	1.47855e-15	67
2	0.05	1.2006	0.0488501	1.89253	1.4787e-15	67
2	0.1	1.30675	0.00840263	1.88734	2.01873e-15	67
2.5	0.02	1.23576	0.0272965	2.47782	5.9234e-31	67
2.5	0.05	1.22732	0.0329842	2.47767	5.99286e-31	67
2.5	0.1	1.31013	0.0100085	2.48054	5.61482e-31	67
3	0.02	1.42021	0.000179191	2.86584	4.89927e-38	67
3	0.05	1.42553	0.000153997	2.86477	5.2146e-38	67
3	0.1	1.47002	0.000176913	2.87628	2.99754e-38	67
1	0.02	1.09531	0.343531	1.01839	0.828517	68
1	0.05	1.09771	0.332243	1.01836	0.828818	68
1	0.1	1.07057	0.522496	1.02162	0.799494	68
1.5	0.02	1.20692	0.0409659	1.67391	7.02236e-11	68
1.5	0.05	1.20692	0.0409659	1.67391	7.02236e-11	68
1.5	0.1	1.16819	0.133543	1.68298	4.69047e-11	68
2	0.02	1.16032	0.102916	2.02107	1.79992e-19	68
2	0.05	1.1553	0.113854	2.02209	1.69661e-19	68
2	0.1	1.22206	0.0476439	2.02557	1.46805e-19	68
2.5	0.02	1.40511	0.000159468	2.32135	1.06032e-27	68
2.5	0.05	1.40415	0.000168793	2.3216	1.04704e-27	68
2.5	0.1	1.606	1.74716e-06	2.31399	1.83522e-27	68
3	0.02	1.64425	4.45193e-08	2.81381	2.02721e-38	68
3	0.05	1.64425	4.45193e-08	2.81381	2.02721e-38	68
3	0.1	1.60892	2.14645e-06	2.84374	4.07516e-39	68
1	0.02	0.968036	0.73884	0.847925	0.0623689	69
1	0.05	0.968036	0.73884	0.847925	0.0623689	69
1	0.1	0.98279	0.873133	0.846398	0.0597605	69
1.5	0.02	1.36488	0.000740752	1.54508	5.31542e-08	69
1.5	0.05	1.3685	0.000671316	1.54494	5.34845e-08	69
1.5	0.1	1.379	0.00178944	1.55512	3.44392e-08	69
2	0.02	1.24334	0.0193933	2.10873	6.44839e-22	69
2	0.05	1.24578	0.0183751	2.10855	6.51369e-22	69
2	0.1	1.26379	0.0268102	2.11327	5.64783e-22	69
2.5	0.02	1.65815	9.91615e-09	2.57633	1.46196e-33	69
2.5	0.05	1.66218	8.578e-09	2.57597	1.49383e-33	69
2.5	0.1	1.66252	1.54194e-07	2.59314	6.10926e-34	69
3	0.02	1.34768	0.000930482	2.90663	4.00364e-42	69
3	0.05	1.34768	0.000930482	2.90663	4.00364e-42	69
3	0.1	1.50971	2.90732e-05	2.90176	6.34722e-42	69
1	0.02	1.04043	0.68177	1.07843	0.352887	70
1	0.05	1.03536	0.719687	1.07911	0.348907	70
1	0.1	1.01251	0.906494	1.08154	0.335081	70
1.5	0.02	1.11563	0.236223	1.52255	1.17973e-07	70
1.5	0.05	1.11563	0.236223	1.52255	1.17973e-07	70
1.5	0.1	1.18561	0.0903502	1.52078	1.30643e-07	70
2	0.02	1.20013	0.0440224	1.89722	2.4719e-15	70
2	0.05	1.20505	0.0396599	1.89681	2.52406e-15	70
2	0.1	1.19123	0.0848107	1.89982	2.30195e-15	70
2.5	0.02	1.37149	0.000532927	2.59015	5.23862e-34	70
2.5	0.05	1.37149	0.000532927	2.59015	5.23862e-34	70
2.5	0.1	1.58887	3.07814e-06	2.57964	1.08056e-33	70
3	0.02	1.18564	0.0596051	2.92752	2.19423e-45	70
3	0.05	1.18759	0.0572878	2.92736	2.21256e-45	70
3	0.1	1.27613	0.0149455	2.9345	1.81211e-45	70
1	0.02	0.887925	0.216228	1.0264	0.755867	71
1	0.05	0.891829	0.235132	1.02624	0.757336	71
1	0.1	0.908363	0.368137	1.02346	0.782223	71
1.5	0.02	1.12664	0.203994	1.55952	1.62795e-08	71
1.5	0.05	1.13056	0.19147	1.55938	1.63777e-08	71
1.5	0.1	1.17894	0.111995	1.55512	2.07329e-08	71
2	0.02	1.31551	0.00406089	2.05665	1.36523e-19	71
2	0.05	1.31158	0.00456573	2.05795	1.27207e-19	71
2	0.1	1.37816	0.00237884	2.05997	1.20892e-19	71
2.5	0.02	1.3979	0.000256677	2.60805	9.03868e-34	71
2.5	0.05	1.40165	0.00023075	2.60784	9.15098e-34	71
2.5	0.1	1.43536	0.000369594	2.62507	3.81567e-34	71
3	0.02	1.51557	4.0165e-06	2.93429	3.30468e-43	71
3	0.05	1.51557	4.0165e-06	2.93429	3.30468e-43	71
3	0.1	1.65084	4.25275e-07	2.93642	3.35019e-43	71
1	0.02	0.909958	0.358818	0.911691	0.285737	72
1	0.05	0.917918	0.405373	0.911038	0.28204	72
1	0.1	0.875351	0.253203	0.910179	0.27751	72
1.5	0.02	1.17132	0.100014	1.42385	1.75722e-05	72
1.5	0.05	1.17132	0.100014	1.42385	1.75722e-05	72
1.5	0.1	1.18185	0.110145	1.42458	1.72982e-05	72
2	0.02	1.28185	0.00558529	2.39004	1.71034e-30	72
2	0.05	1.27115	0.00756644	2.39205	1.50282e-30	72
2	0.1	1.36403	0.00170959	2.38972	1.9656e-30	72
2.5	0.02	1.18659	0.0659472	2.48601	8.42789e-30	72
2.5	0.05	1.18329	0.0710653	2.48561	8.65403e-30	72
2.5	0.1	1.29343	0.0124188	2.48239	1.12051e-29	72
3	0.02	1.42214	8.08319e-05	2.90166	7.03584e-41	72
3	0.05	1.4254	7.32644e-05	2.90133	7.16175e-41	72
3	0.1	1.52769	1.45632e-05	2.90508	6.78e-41	72
1	0.02	0.998114	0.98458	0.930715	0.376987	73
1	0.05	0.992944	0.942352	0.931077	0.379588	73
1	0.1	1.0261	0.809945	0.9293	0.367256	73
1.5	0.02	1.22827	0.0257459	1.51688	1.44353e-07	73
1.5	0.05	1.23397	0.0227094	1.5163	1.48254e-07	73
1.5	0.1	1.32226	0.00566998	1.51332	1.72336e-07	73
2	0.02	1.2163	0.0313532	1.89187	4.12051e-16	73
2	0.05	1.22059	0.0285044	1.89122	4.27932e-16	73
2	0.1	1.36649	0.00187235	1.8856	6.1727e-16	73
2.5	0.02	1.25451	0.0165507	2.19688	4.36139e-23	73
2.5	0.05	1.25451	0.0165507	2.19688	4.36139e-23	73
2.5	0.1	1.32046	0.00800959	2.19858	4.34513e-23	73
3	0.02	1.32939	0.00212091	3.20244	3.17163e-50	73
3	0.05	1.32089	0.00275518	3.20314	3.10441e-50	73
3	0.1	1.48382	0.000107146	3.19338	6.6006e-50	73
1	0.02	0.918107	0.368915	1.07984	0.339566	74
1	0.05	0.919304	0.376385	1.07984	0.339541	74
1	0.1	0.915859	0.409738	1.08234	0.325601	74
1.5	0.02	1.22724	0.0286666	1.38883	4.09058e-05	74
1.5	0.05	1.23015	0.026937	1.38875	4.1017e-05	74
1.5	0.1	1.2163	0.060212	1.38645	4.57329e-05	74
2	0.02	1.14991	0.136295	1.87129	1.15506e-14	74
2	0.05	1.14423	0.151433	1.87216	1.10412e-14	74
2	0.1	1.27251	0.0187074	1.86244	1.88094e-14	74
2.5	0.02	1.44617	4.13217e-05	2.63254	5.90255e-35	74
2.5	0.05	1.44406	4.56364e-05	2.63364	5.51378e-35	74
2.5	0.1	1.58999	3.84349e-06	2.63381	6.26407e-35	74
3	0.02	1.18729	0.0623878	2.46056	1.73712e-29	74
3	0.05	1.19156	0.0572278	2.4598	1.82005e-29	74
3	0.1	1.31534	0.0072107	2.45498	2.68747e-29	74
1	0.02	1.03842	0.699521	1.03169	0.713528	75
1	0.05	1.03181	0.748991	1.03202	0.710729	75
1	0.1	0.935806	0.549758	1.0333	0.700285	75
1.5	0.02	1.07415	0.460162	1.49804	2.63611e-07	75
1.5	0.05	1.07864	0.434734	1.49767	2.68045e-07	75
1.5	0.1	1.08218	0.460229	1.49949	2.51421e-07	75
2	0.02	1.24496	0.017239	1.98778	5.09814e-19	75
2	0.05	1.24168	0.0188402	1.98883	4.7881e-19	75
2	0.1	1.36482	0.00253141	1.97819	9.91388e-19	75
2.5	0.02	1.23709	0.0221506	2.5822	6.75157e-33	75
2.5	0.05	1.22897	0.0268578	2.58194	6.87359e-33	75
2.5	0.1	1.41603	0.000511889	2.56109	2.60568e-32	75
3	0.02	1.48466	3.32426e-05	3.436	1.51326e-52	75
3	0.05	1.47397	4.90489e-05	3.43858	1.32356e-52	75
3	0.1	1.74606	1.41062e-07	3.42254	3.69061e-52	75
1	0.02	0.87787	0.191921	0.950315	0.542092	76
1	0.05	0.877672	0.19262	0.950863	0.546677	76
1	0.1	0.867091	0.204255	0.950385	0.542999	76
1.5	0.02	1.20856	0.044224	1.56159	7.0414e-09	76
1.5	0.05	1.22416	0.0321134	1.56063	7.38662e-09	76
1.5	0.1	1.31865	0.00754413	1.55996	7.82007e-09	76
2	0.02	1.22796	0.0253657	1.87818	5.57878e-16	76
2	0.05	1.22796	0.0253657	1.87818	5.57878e-16	76
2	0.1	1.25559	0.0263214	1.88911	3.1978e-16	76
2.5	0.02	1.46353	2.42484e-05	2.40704	2.17966e-29	76
2.5	0.05	1.4513	3.8627e-05	2.40801	2.06868e-29	76
2.5	0.1	1.62164	1.00616e-06	2.40579	2.72206e-29	76
3	0.02	1.47788	2.53356e-05	3.10955	9.68939e-46	76
3	0.05	1.47278	3.05128e-05	3.11137	8.72385e-46	76
3	0.1	1.6605	9.60934e-07	3.11242	9.20468e-46	76
1	0.02	1.12977	0.193426	1.11554	0.173018	77
1	0.05	1.12977	0.193426	1.11554	0.173018	77
1	0.1	1.15205	0.174245	1.11772	0.165868	77
1.5	0.02	1.24223	0.0217382	1.47337	1.69082e-06	77
1.5	0.05	1.2523	0.0174624	1.47276	1.73476e-06	77
1.5	0.1	1.33565	0.00526768	1.46945	2.02823e-06	77
2	0.02	1.33349	0.00128207	2.00699	1.17923e-19	77
2	0.05	1.34356	0.000969124	2.00624	1.23395e-19	77
2	0.1	1.4779	5.95906e-05	2.00469	1.44656e-19	77
2.5	0.02	1.11316	0.240791	2.34858	4.97998e-29	77
2.5	0.05	1.11316	0.240791	2.34858	4.97998e-29	77
2.5	0.1	1.1786	0.100026	2.33928	1.01506e-28	77
3	0.02	1.34469	0.00106261	3.15418	5.18966e-49	77
3	0.05	1.35715	0.000751092	3.15173	6.0528e-49	77
3	0.1	1.48388	6.78412e-05	3.1423	1.24201e-48	77
1	0.02	1.03634	0.709547	1.0594	0.47795	78
1	0.05	1.03872	0.691924	1.05921	0.479325	78
1	0.1	1.07931	0.470506	1.05928	0.47908	78
1.5	0.02	1.17141	0.0894981	1.73033	2.90042e-12	78
1.5	0.05	1.17267	0.0882838	1.73003	2.95403e-12	78
1.5	0.1	1.20889	0.0634637	1.72793	3.46688e-12	78
2	0.02	1.17907	0.07121	1.86663	9.81027e-16	78
2	0.05	1.17174	0.0830662	1.86661	9.83643e-16	78
2	0.1	1.17534	0.11305	1.87213	7.60593e-16	78
2.5	0.02	1.09288	0.340189	2.60041	3.63706e-34	78
2.5	0.05	1.08868	0.362475	2.60007	3.74638e-34	78
2.5	0.1	1.22311	0.0528365	2.59167	7.47247e-34	78
3	0.02	1.14764	0.138217	3.07338	1.02345e-45	78
3	0.05	1.1391	0.162625	3.07544	9.13515e-46	78
3	0.1	1.26608	0.0207398	3.06973	1.38446e-45	78
1	0.02	1.15493	0.117157	1.0581	0.484162	79
1	0.05	1.14812	0.133615	1.05854	0.480971	79
1	0.1	1.19419	0.0814518	1.06087	0.464549	79
1.5	0.02	1.09201	0.355367	1.46572	1.45527e-06	79
1.5	0.05	1.09347	0.348285	1.46574	1.45369e-06	79
1.5	0.1	1.0454	0.675065	1.47121	1.17747e-06	79
2	0.02	1.33419	0.00164687	1.98145	4.32833e-18	79
2	0.05	1.33419	0.00164687	1.98145	4.32833e-18	79
2	0.1	1.32187	0.00533403	1.98834	3.10338e-18	79
2.5	0.02	1.48463	1.11065e-05	2.27624	1.23465e-25	79
2.5	0.05	1.51542	4.13775e-06	2.27353	1.45142e-25	79
2.5	0.1	1.75807	1.43306e-08	2.27402	1.53261e-25	79
3	0.02	1.35701	0.000670379	2.82671	4.31198e-40	79
3	0.05	1.35414	0.000745515	2.82808	3.96236e-40	79
3	0.1	1.58076	2.82058e-06	2.82261	6.04986e-40	79
1	0.02	0.761898	0.00665139	0.968918	0.702689	80
1	0.05	0.755827	0.00532361	0.968962	0.703101	80
1	0.1	0.757703	0.0122935	0.966677	0.682155	80
1.5	0.02	1.1305	0.200115	1.51435	3.67688e-07	80
1.5	0.05	1.12297	0.227684	1.51572	3.46545e-07	80
1.5	0.1	1.2707	0.0229113	1.51004	4.49614e-07	80
2	0.02	1.16398	0.0985667	1.85839	1.02617e-15	80
2	0.05	1.15799	0.111128	1.85909	9.85858e-16	80
2	0.1	1.1893	0.086622	1.85896	1.05424e-15	80
2.5	0.02	1.2896	0.00583976	2.65535	8.04324e-36	80
2.5	0.05	1.29563	0.0050375	2.65484	8.28995e-36	80
2.5	0.1	1.46889	0.000132154	2.64085	2.19251e-35	80
3	0.02	1.38152	0.00031441	3.11567	1.24729e-50	80
3	0.05	1.38547	0.000280138	3.11528	1.27976e-50	80
3	0.1	1.56883	5.32766e-06	3.11974	1.17739e-50	80
1	0.02	0.907476	0.331113	0.937204	0.429159	81
1	0.05	0.907476	0.331113	0.937204	0.429159	81
1	0.1	0.854475	0.155381	0.93874	0.441173	81
1.5	0.02	1.39729	0.000205812	1.7331	6.22966e-12	81
1.5	0.05	1.39729	0.000205812	1.7331	6.22966e-12	81
1.5	0.1	1.55832	9.3516e-06	1.73725	5.25843e-12	81
2	0.02	1.10821	0.2786	1.89892	4.95202e-16	81
2	0.05	1.11111	0.266772	1.89873	5.00213e-16	81
2	0.1	1.13496	0.226452	1.90072	4.74086e-16	81
2.5	0.02	1.11046	0.254626	2.4784	5.99248e-32	81
2.5	0.05	1.11046	0.254626	2.4784	5.99248e-32	81
2.5	0.1	1.17346	0.10964	2.48177	5.3345e-32	81
3	0.02	1.13144	0.184567	2.65041	6.99101e-36	81
3	0.05	1.13737	0.167028	2.64948	7.41243e-36	81
3	0.1	1.30239	0.0102291	2.62976	2.88318e-35	81
1	0.02	1.02669	0.786265	1.0358	0.671397	82
1	0.05	1.02848	0.772624	1.03575	0.671872	82
1	0.1	1.05191	0.636288	1.03616	0.668574	82
1.5	0.02	1.16517	0.100515	1.39137	2.4116e-05	82
1.5	0.05	1.16517	0.100515	1.39137	2.4116e-05	82
1.5	0.1	1.20334	0.0649925	1.39014	2.56417e-05	82
2	0.02	1.26901	0.00969735	1.87392	8.05727e-16	82
2	0.05	1.27576	0.00825347	1.87333	8.32949e-16	82
2	0.1	1.3508	0.00307984	1.87863	6.57441e-16	82
2.5	0.02	1.51222	4.41711e-06	2.74035	1.54501e-37	82
2.5	0.05	1.51176	4.66366e-06	2.74062	1.5245e-37	82
2.5	0.1	1.59345	2.72086e-06	2.75141	8.94052e-38	82
3	0.02	1.5221	1.77277e-06	2.95569	3.33173e-43	82
3	0.05	1.5221	1.77277e-06	2.95569	3.33173e-43	82
3	0.1	1.70605	3.34917e-08	2.9572	3.55407e-43	82
1	0.02	1.01293	0.897965	0.859573	0.0755997	83
1	0.05	1.01494	0.882386	0.859508	0.0754522	83
1	0.1	1.04024	0.716039	0.858861	0.074188	83
1.5	0.02	0.955744	0.64594	1.53371	3.37649e-08	83
1.5	0.05	0.95	0.603408	1.53473	3.21663e-08	83
1.5	0.1	1.00471	0.965153	1.53189	3.78122e-08	83
2	0.02	1.23469	0.0253337	1.87488	1.2153e-15	83
2	0.05	1.23469	0.0253337	1.87488	1.2153e-15	83
2	0.1	1.30516	0.0114181	1.87225	1.52042e-15	83
2.5	0.02	1.55556	1.16971e-06	2.47908	1.31073e-29	83
2.5	0.05	1.54852	1.55002e-06	2.48072	1.19834e-29	83
2.5	0.1	1.74512	3.092e-08	2.47853	1.55312e-29	83
3	0.02	1.24726	0.0196068	2.35369	2.22253e-27	83
3	0.05	1.25876	0.0152166	2.35202	2.45958e-27	83
3	0.1	1.42197	0.000759981	2.34477	4.07081e-27	83
1	0.02	1.15887	0.102466	1.14434	0.0971443	84
1	0.05	1.16703	0.087494	1.14395	0.0979913	84
1	0.1	1.11719	0.273608	1.14891	0.0878997	84
1.5	0.02	1.25683	0.0166805	1.56862	2.38655e-08	84
1.5	0.05	1.25683	0.0166805	1.56862	2.38655e-08	84
1.5	0.1	1.16376	0.158411	1.58165	1.34493e-08	84
2	0.02	1.33156	0.00205607	2.00069	1.65694e-19	84
2	0.05	1.33156	0.00205607	2.00069	1.65694e-19	84
2	0.1	1.40222	0.000802616	2.00463	1.39266e-19	84
2.5	0.02	1.32679	0.00202907	2.81128	1.83639e-39	84
2.5	0.05	1.3208	0.00242647	2.81327	1.6381e-39	84
2.5	0.1	1.52211	3.7594e-05	2.80297	3.59374e-39	84
3	0.02	1.49513	1.33909e-05	2.83037	2.50746e-40	84
3	0.05	1.50362	1.03293e-05	2.82912	2.7086e-40	84
3	0.1	1.52396	2.74042e-05	2.83884	1.70171e-40	84
1	0.02	1.09315	0.326447	0.927998	0.372692	85
1	0.05	1.09315	0.326447	0.927998	0.372692	85
1	0.1	1.07812	0.458992	0.927117	0.367153	85
1.5	0.02	1.27765	0.00847491	1.53265	7.12508e-08	85
1.5	0.05	1.27682	0.00877872	1.53267	7.12974e-08	85
1.5	0.1	1.31049	0.00943244	1.53745	5.86622e-08	85
2	0.02	1.33808	0.00164914	2.29071	1.7835e-26	85
2	0.05	1.346	0.00133918	2.29008	1.85577e-26	85
2	0.1	1.41769	0.000517898	2.28936	2.1227e-26	85
2.5	0.02	1.2198	0.0358712	2.55421	1.13537e-32	85
2.5	0.05	1.22379	0.0330263	2.55336	1.1959e-32	85
2.5	0.1	1.33199	0.00656975	2.55714	1.06763e-32	85
3	0.02	1.40234	0.000153155	3.46241	5.67992e-55	85
3	0.05	1.41047	0.00011973	3.46142	6.02972e-55	85
3	0.1	1.6083	1.40331e-06	3.45105	1.32478e-54	85
1	0.02	0.99119	0.925907	0.97744	0.785331	86
1	0.05	0.99119	0.925907	0.97744	0.785331	86
1	0.1	0.939657	0.563911	0.976695	0.778656	86
1.5	0.02	1.08319	0.408429	1.61758	1.10139e-09	86
1.5	0.05	1.08319	0.408429	1.61758	1.10139e-09	86
1.5	0.1	1.13261	0.23885	1.61765	1.13026e-09	86
2	0.02	1.11419	0.245187	2.1967	4.58126e-24	86
2	0.05	1.12151	0.218277	2.19549	4.92989e-24	86
2	0.1	1.23385	0.0383941	2.18505	9.95693e-24	86
2.5	0.02	1.33227	0.0019204	2.62379	1.39133e-34	86
2.5	0.05	1.33227	0.0019204	2.62379	1.39133e-34	86
2.5	0.1	1.44852	0.00032157	2.62096	1.90784e-34	86
3	0.02	1.21796	0.0374818	3.14579	4.65294e-49	86
3	0.05	1.21796	0.0374818	3.14579	4.65294e-49	86
3	0.1	1.32633	0.00653139	3.14383	5.8555e-49	86
1	0.02	1.087	0.392698	1.10897	0.209992	87
1	0.05	1.0834	0.412941	1.1094	0.208316	87
1	0.1	1.02518	0.819985	1.10999	0.206554	87
1.5	0.02	1.02681	0.776699	1.53809	2.74522e-08	87
1.5	0.05	1.02367	0.802381	1.53822	2.7298e-08	87
1.5	0.1	1.0195	0.852213	1.54181	2.36689e-08	87
2	0.02	1.20887	0.0464865	1.94207	4.19557e-17	87
2	0.05	1.21145	0.0441809	1.94188	4.23789e-17	87
2	0.1	1.39016	0.0014283	1.93926	5.129e-17	87
2.5	0.02	1.05663	0.553849	2.07516	6.98443e-20	87
2.5	0.05	1.05597	0.559313	2.07457	7.26023e-20	87
2.5	0.1	1.16733	0.124762	2.0593	1.81351e-19	87
3	0.02	1.561	4.64924e-07	2.97285	4.36342e-44	87
3	0.05	1.58041	2.36121e-07	2.97026	5.13333e-44	87
3	0.1	1.78014	2.56114e-09	2.96936	5.94817e-44	87
1	0.02	1.0099	0.916941	1.01909	0.818747	88
1	0.05	1.01549	0.870841	1.01859	0.823412	88
1	0.1	1.02681	0.801324	1.01689	0.83931	88
1.5	0.02	1.22376	0.0306543	1.43457	6.10631e-06	88
1.5	0.05	1.23451	0.0243204	1.43377	6.31507e-06	88
1.5	0.1	1.25666	0.028463	1.43744	5.53711e-06	88
2	0.02	1.23378	0.0259695	2.22393	2.80044e-24	88
2	0.05	1.23979	0.0228521	2.22329	2.90447e-24	88
2	0.1	1.38309	0.00174939	2.22024	3.82156e-24	88
2.5	0.02	1.32715	0.00271047	2.37732	6.98311e-29	88
2.5	0.05	1.32715	0.00271047	2.37732	6.98311e-29	88
2.5	0.1	1.45496	0.000296883	2.37969	6.36711e-29	88
3	0.02	1.29811	0.00401755	2.83614	3.17618e-39	88
3	0.05	1.30211	0.0036227	2.83524	3.3525e-39	88
3	0.1	1.46948	0.00010577	2.82581	6.51665e-39	88
1	0.02	0.909052	0.33426	1.02475	0.763533	89
1	0.05	0.903337	0.304327	1.02518	0.759616	89
1	0.1	0.96695	0.756979	1.02283	0.781352	89
1.5	0.02	1.15654	0.132956	1.61874	1.94682e-09	89
1.5	0.05	1.16017	0.124952	1.61809	2.00881e-09	89
1.5	0.1	1.26049	0.0304775	1.61147	2.84024e-09	89
2	0.02	1.19113	0.0630468	1.83774	5.73861e-15	89
2	0.05	1.19743	0.0563206	1.83774	5.75413e-15	89
2	0.1	1.1452	0.204911	1.84654	3.79623e-15	89
2.5	0.02	1.25855	0.0120495	2.33317	1.34467e-26	89
2.5	0.05	1.26634	0.0100349	2.33286	1.36755e-26	89
2.5	0.1	1.28225	0.0134767	2.33873	1.05672e-26	89
3	0.02	1.39633	0.000142203	2.87575	1.46358e-41	89
3	0.05	1.40185	0.000119312	2.87459	1.58078e-41	89
3	0.1	1.54227	7.16531e-06	2.8761	1.65055e-41	89
1	0.02	0.929935	0.460257	0.917344	0.307228	90
1	0.05	0.929935	0.460257	0.917344	0.307228	90
1	0.1	0.846035	0.138866	0.920726	0.328699	90
1.5	0.02	1.24569	0.0186552	1.62316	1.04324e-09	90
1.5	0.05	1.24273	0.0202297	1.62329	1.03675e-09	90
1.5	0.1	1.34887	0.00381013	1.61796	1.38794e-09	90
2	0.02	1.44647	4.23816e-05	2.07306	1.91023e-20	90
2	0.05	1.44893	3.9375e-05	2.07301	1.91469e-20	90
2	0.1	1.59723	3.51442e-06	2.08037	1.33594e-20	90
2.5	0.02	1.48919	1.04753e-05	2.33697	3.17515e-26	90
2.5	0.05	1.48915	1.0972e-05	2.33791	3.00072e-26	90
2.5	0.1	1.65494	2.73959e-07	2.3388	3.08811e-26	90
3	0.02	1.36612	0.000569579	3.00736	1.27273e-43	90
3	0.05	1.36612	0.000569579	3.00736	1.27273e-43	90
3	0.1	1.52569	1.75843e-05	3.00125	2.10818e-43	90
1	0.02	0.83811	0.0801453	0.94451	0.497016	91
1	0.05	0.843158	0.091158	0.943847	0.491752	91
1	0.1	0.870115	0.208252	0.939697	0.459638	91
1.5	0.02	1.2398	0.0175944	1.58412	8.88644e-09	91
1.5	0.05	1.2398	0.0175944	1.58412	8.88644e-09	91
1.5	0.1	1.32561	0.00449341	1.58249	9.91178e-09	91
2	0.02	1.25473	0.0126778	2.02338	6.06223e-19	91
2	0.05	1.25001	0.0144183	2.02358	5.99184e-19	91
2	0.1	1.38848	0.0011872	2.01595	9.89328e-19	91
2.5	0.02	1.42973	7.15972e-05	2.57168	4.97642e-34	91
2.5	0.05	1.413	0.000128068	2.57283	4.70925e-34	91
2.5	0.1	1.49748	5.19789e-05	2.58152	3.18715e-34	91
3	0.02	1.34001	0.00111078	3.41976	1.08652e-54	91
3	0.05	1.34001	0.00111078	3.41976	1.08652e-54	91
3	0.1	1.59218	2.33771e-06	3.40647	2.77524e-54	91
1	0.02	0.972824	0.772817	1.02384	0.774976	92
1	0.05	0.956756	0.645226	1.02442	0.769656	92
1	0.1	0.934978	0.524986	1.02272	0.785327	92
1.5	0.02	1.27092	0.00912729	1.62889	1.71264e-09	92
1.5	0.05	1.27092	0.00912729	1.62889	1.71264e-09	92
1.5	0.1	1.32176	0.0063022	1.63108	1.60179e-09	92
2	0.02	1.05624	0.5709	1.90586	5.59679e-17	92
2	0.05	1.05847	0.556302	1.90565	5.66514e-17	92
2	0.1	1.08224	0.451825	1.91106	4.29307e-17	92
2.5	0.02	1.19657	0.0471279	2.89845	6.61117e-43	92
2.5	0.05	1.19876	0.0450158	2.89848	6.59762e-43	92
2.5	0.1	1.32428	0.0051006	2.89754	7.75769e-43	92
3	0.02	1.54806	8.72409e-07	3.02834	6.6739e-44	92
3	0.05	1.5419	1.19437e-06	3.02978	6.2669e-44	92
3	0.1	1.7283	2.8845e-08	3.02592	9.45084e-44	92
1	0.02	1.13107	0.19254	1.08511	0.321297	93
1	0.05	1.12444	0.215485	1.08539	0.319744	93
1	0.1	1.08945	0.420299	1.08902	0.300831	93
1.5	0.02	1.19268	0.0568775	1.49837	5.04331e-07	93
1.5	0.05	1.19834	0.0507378	1.49817	5.08664e-07	93
1.5	0.1	1.2546	0.0239235	1.49815	5.18728e-07	93
2	0.02	1.39546	0.000279464	2.0435	3.09621e-20	93
2	0.05	1.39546	0.000279464	2.0435	3.09621e-20	93
2	0.1	1.56573	1.02398e-05	2.03214	6.50371e-20	93
2.5	0.02	1.17158	0.0850908	2.13351	2.79191e-22	93
2.5	0.05	1.17479	0.0799836	2.13323	2.83829e-22	93
2.5	0.1	1.2239	0.046608	2.13625	2.52689e-22	93
3	0.02	1.38189	0.000388658	3.02386	1.81538e-44	93
3	0.05	1.38189	0.000388658	3.02386	1.81538e-44	93
3	0.1	1.55454	9.78527e-06	3.0216	2.36213e-44	93
1	0.02	1.00305	0.974849	1.09396	0.269001	94
1	0.05	0.99323	0.944208	1.09437	0.26697	94
1	0.1	0.926346	0.478622	1.09852	0.247791	94
1.5	0.02	1.04469	0.641894	1.51852	1.01986e-07	94
1.5	0.05	1.04978	0.60563	1.51783	1.05314e-07	94
1.5	0.1	1.00643	0.950799	1.5219	8.95979e-08	94
2	0.02	1.06842	0.483844	2.10944	2.24977e-21	94
2	0.05	1.0756	0.441303	2.10893	2.31569e-21	94
2	0.1	1.07742	0.471132	2.10697	2.77744e-21	94
2.5	0.02	1.35286	0.000604893	2.70771	1.47128e-36	94
2.5	0.05	1.35681	0.000538583	2.70725	1.51434e-36	94
2.5	0.1	1.53523	1.12883e-05	2.70978	1.50832e-36	94
3	0.02	1.58343	1.70184e-07	3.18939	4.84577e-49	94
3	0.05	1.58343	1.70184e-07	3.18939	4.84577e-49	94
3	0.1	1.76267	6.57272e-09	3.19682	3.69559e-49	94
1	0.02	0.994552	0.95403	1.20105	0.0249981	95
1	0.05	0.994552	0.95403	1.20105	0.0249981	95
1	0.1	1.0494	0.643208	1.19803	0.0272123	95
1.5	0.02	1.02423	0.803745	1.32389	0.000322227	95
1.5	0.05	1.03305	0.736124	1.32315	0.000331119	95
1.5	0.1	1.05508	0.607431	1.32189	0.000349729	95
2	0.02	1.20305	0.0418563	2.12929	8.78638e-22	95
2	0.05	1.21067	0.0354945	2.12794	9.5293e-22	95
2	0.1	1.36169	0.00187757	2.12472	1.23698e-21	95
2.5	0.02	1.47327	1.17877e-05	2.60375	3.12439e-33	95
2.5	0.05	1.47892	9.84335e-06	2.60362	3.14184e-33	95
2.5	0.1	1.66459	1.23526e-07	2.60522	3.07028e-33	95
3	0.02	1.58503	2.45687e-07	2.73034	1.11065e-36	95
3	0.05	1.60017	1.44841e-07	2.72851	1.24396e-36	95
3	0.1	1.62175	1.52827e-06	2.74211	6.82745e-37	95
1	0.02	0.982017	0.847265	1.10087	0.243329	96
1	0.05	0.983567	0.860432	1.10082	0.243532	96
1	0.1	1.01073	0.917894	1.09602	0.266032	96
1.5	0.02	1.14169	0.156598	1.26342	0.00365395	96
1.5	0.05	1.14578	0.145868	1.26291	0.00371363	96
1.5	0.1	1.13357	0.225243	1.26429	0.00358067	96
2	0.02	1.13963	0.156836	1.78441	6.8417e-14	96
2	0.05	1.13917	0.159291	1.78463	6.76788e-14	96
2	0.1	1.29444	0.01063	1.7765	1.09847e-13	96
2.5	0.02	1.35617	0.000736264	2.29471	1.66635e-26	96
2.5	0.05	1.36928	0.00050875	2.29306	1.842e-26	96
2.5	0.1	1.46156	0.000140368	2.29189	2.18368e-26	96
3	0.02	1.36245	0.000689617	3.44526	4.03361e-54	96
3	0.05	1.36486	0.000645939	3.44509	4.06278e-54	96
3	0.1	1.43337	0.000325445	3.44352	5.35923e-54	96
1	0.02	0.954926	0.646016	0.881992	0.13871	97
1	0.05	0.954926	0.646016	0.881992	0.13871	97
1	0.1	0.93944	0.578816	0.881514	0.137279	97
1.5	0.02	1.08885	0.367528	1.35031	0.000199125	97
1.5	0.05	1.09162	0.353599	1.34999	0.000201434	97
1.5	0.1	1.07203	0.51244	1.34994	0.000205427	97
2	0.02	1.14758	0.147694	1.70453	6.82507e-12	97
2	0.05	1.15408	0.13216	1.70367	7.14549e-12	97
2	0.1	1.21211	0.0604809	1.70008	8.83632e-12	97
2.5	0.02	1.32347	0.00183492	2.26539	1.5804e-25	97
2.5	0.05	1.32889	0.00158683	2.26493	1.62167e-25	97
2.5	0.1	1.3463	0.0033839	2.28039	7.22183e-26	97
3	0.02	1.35097	0.000967342	3.36642	1.12667e-51	97
3	0.05	1.35804	0.000796327	3.36498	1.22434e-51	97
3	0.1	1.46781	0.000134819	3.3688	1.22018e-51	97
1	0.02	1.16789	0.0891605	0.992903	0.930789	98
1	0.05	1.17712	0.0744153	0.992226	0.924185	98
1	0.1	1.29141	0.00998785	0.989783	0.900431	98
1.5	0.02	1.19156	0.0653501	1.33859	0.00028002	98
1.5	0.05	1.19156	0.0653501	1.33859	0.00028002	98
1.5	0.1	1.12497	0.275729	1.34748	0.000205627	98
2	0.02	1.10476	0.297388	1.58988	5.9558e-09	98
2	0.05	1.11583	0.252192	1.58823	6.45483e-09	98
2	0.1	1.17312	0.127341	1.58718	6.91676e-09	98
2.5	0.02	1.49843	8.32935e-06	2.63056	1.15081e-35	98
2.5	0.05	1.48632	1.31982e-05	2.63352	9.62869e-36	98
2.5	0.1	1.70059	1.29498e-07	2.62874	1.52308e-35	98
3	0.02	1.29892	0.00621087	3.2125	1.20081e-48	98
3	0.05	1.31667	0.00408121	3.21002	1.39495e-48	98
3	0.1	1.44351	0.000421178	3.20829	1.75209e-48	98
1	0.02	1.01397	0.887935	0.897476	0.214037	99
1	0.05	1.01839	0.853243	0.897323	0.213312	99
1	0.1	0.991885	0.94091	0.899381	0.223557	99
1.5	0.02	1.13363	0.175038	1.49504	6.58798e-07	99
1.5	0.05	1.13863	0.160708	1.49457	6.72001e-07	99
1.5	0.1	1.09518	0.384405	1.50228	4.91997e-07	99
2	0.02	1.29985	0.0043192	2.20512	2.85815e-24	99
2	0.05	1.30635	0.00366852	2.2046	2.94911e-24	99
2	0.1	1.35419	0.00268905	2.21335	1.94908e-24	99
2.5	0.02	1.36833	0.000383765	2.33903	1.89419e-28	99
2.5	0.05	1.37847	0.000284196	2.33819	1.99727e-28	99
2.5	0.1	1.54675	7.92837e-06	2.32658	4.86021e-28	99
3	0.02	1.37097	0.000600929	2.94737	6.36318e-42	99
3	0.05	1.37097	0.000600929	2.94737	6.36318e-42	99
3	0.1	1.59118	3.57761e-06	2.93293	1.69583e-41	99
1	0.02	1.02213	0.82017	1.00212	0.979884	100
1	0.05	1.03105	0.751205	1.00159	0.984888	100
1	0.1	1.02395	0.823285	1.00251	0.976162	100
1.5	0.02	1.30483	0.00458599	1.54898	8.51227e-08	100
1.5	0.05	1.31261	0.00378852	1.54834	8.76089e-08	100
1.5	0.1	1.31683	0.00769256	1.55192	7.64567e-08	100
2	0.02	0.959923	0.679243	1.75094	6.52931e-13	100
2	0.05	0.949068	0.598847	1.75221	6.10766e-13	100
2	0.1	1.0071	0.949159	1.74567	9.01507e-13	100
2.5	0.02	1.43218	9.70752e-05	2.7097	4.51879e-37	100
2.5	0.05	1.43218	9.70752e-05	2.7097	4.51879e-37	100
2.5	0.1	1.5769	7.22835e-06	2.70884	5.24502e-37	100
3	0.02	1.53231	2.76503e-06	2.91277	7.01551e-41	100
3	0.05	1.54273	1.97102e-06	2.91086	7.87029e-41	100
3	0.1	1.66742	5.60382e-07	2.92	5.46123e-41	100
1	0.02	1.09997	0.318807	1.07157	0.408605	101
1	0.05	1.1054	0.294775	1.07107	0.411832	101
1	0.1	1.14693	0.187143	1.07182	0.40722	101
1.5	0.02	0.983792	0.866558	1.25247	0.00657977	101
1.5	0.05	0.987031	0.893254	1.25208	0.00665684	101
1.5	0.1	1.02409	0.82393	1.24528	0.00817266	101
2	0.02	1.21411	0.0367444	2.15926	2.65079e-22	101
2	0.05	1.20577	0.0442986	2.15922	2.67297e-22	101
2	0.1	1.3394	0.00461861	2.14599	6.3908e-22	101
2.5	0.02	1.45617	3.38158e-05	2.49793	5.52451e-30	101
2.5	0.05	1.46011	3.00154e-05	2.4978	5.56622e-30	101
2.5	0.1	1.66352	2.94542e-07	2.49598	6.80057e-30	101
3	0.02	1.52262	4.37364e-06	3.14913	1.34123e-47	101
3	0.05	1.52784	3.70107e-06	3.14849	1.39575e-47	101
3	0.1	1.60209	2.60245e-06	3.16607	5.73323e-48	101
1	0.02	0.944	0.550438	0.933284	0.402904	102
1	0.05	0.947241	0.575811	0.933285	0.40292	102
1	0.1	0.93849	0.552081	0.934659	0.413334	102
1.5	0.02	1.14338	0.145326	1.45059	2.98362e-06	102
1.5	0.05	1.14848	0.132723	1.45013	3.04134e-06	102
1.5	0.1	1.15762	0.15568	1.45711	2.31111e-06	102
2	0.02	1.17427	0.0866223	2.30608	1.20865e-26	102
2	0.05	1.17427	0.0866223	2.30608	1.20865e-26	102
2	0.1	1.31822	0.00692214	2.29935	1.88947e-26	102
2.5	0.02	1.52497	3.19297e-06	2.40518	9.08307e-30	102
2.5	0.05	1.53173	2.58162e-06	2.4048	9.27537e-30	102
2.5	0.1	1.72604	2.71e-08	2.39931	1.42225e-29	102
3	0.02	1.42276	0.000165119	3.10494	2.05384e-47	102
3	0.05	1.42276	0.000165119	3.10494	2.05384e-47	102
3	0.1	1.62993	2.7692e-06	3.10029	3.36561e-47	102
1	0.02	0.930607	0.444301	0.944134	0.479896	103
1	0.05	0.933142	0.461861	0.943884	0.477879	103
1	0.1	0.972156	0.786605	0.940372	0.450392	103
1.5	0.02	1.08148	0.417981	1.52427	1.14246e-07	103
1.5	0.05	1.08148	0.417981	1.52427	1.14246e-07	103
1.5	0.1	1.26297	0.0279548	1.51414	1.83844e-07	103
2	0.02	1.21634	0.0307705	1.83676	4.09291e-15	103
2	0.05	1.22305	0.02657	1.83674	4.09364e-15	103
2	0.1	1.27339	0.0149	1.83913	3.81564e-15	103
2.5	0.02	1.33449	0.0019673	2.67932	6.88213e-36	103
2.5	0.05	1.33753	0.00182178	2.67926	6.90259e-36	103
2.5	0.1	1.51584	5.27093e-05	2.67711	8.67421e-36	103
3	0.02	1.46482	3.26791e-05	3.49596	5.12251e-58	103
3	0.05	1.46957	2.8307e-05	3.495	5.43175e-58	103
3	0.1	1.64595	8.16727e-07	3.49096	8.50973e-58	103
1	0.02	0.95141	0.608335	0.927678	0.38694	104
1	0.05	0.94685	0.57514	0.927405	0.385097	104
1	0.1	0.916655	0.420465	0.929453	0.399491	104
1.5	0.02	1.11469	0.248194	1.49288	3.63416e-07	104
1.5	0.05	1.11469	0.248194	1.49288	3.63416e-07	104
1.5	0.1	1.17503	0.114615	1.49367	3.5591e-07	104
2	0.02	1.30766	0.00212551	2.16257	3.42496e-22	104
2	0.05	1.31218	0.00187644	2.16224	3.48398e-22	104
2	0.1	1.28732	0.00888105	2.17356	1.98176e-22	104
2.5	0.02	1.4323	5.64776e-05	2.65237	6.28871e-36	104
2.5	0.05	1.42411	7.84751e-05	2.65291	6.06883e-36	104
2.5	0.1	1.54463	1.07594e-05	2.65828	5.27847e-36	104
3	0.02	1.40219	9.92217e-05	3.08578	3.01052e-47	104
3	0.05	1.40546	8.95515e-05	3.08562	3.03986e-47	104
3	0.1	1.5718	1.5507e-06	3.07058	9.14156e-47	104
1	0.02	1.13111	0.203586	1.00559	0.945058	105
1	0.05	1.1213	0.239362	1.00702	0.931138	105
1	0.1	1.05138	0.65278	1.01161	0.886712	105
1.5	0.02	0.975321	0.792444	1.45213	2.00051e-06	105
1.5	0.05	0.979713	0.829283	1.45195	2.01413e-06	105
1.5	0.1	1.01993	0.849792	1.45521	1.77582e-06	105
2	0.02	1.20356	0.0435875	1.69397	5.34762e-12	105
2	0.05	1.19831	0.0492406	1.69372	5.42139e-12	105
2	0.1	1.25573	0.0243071	1.69548	5.1813e-12	105
2.5	0.02	1.20478	0.0500549	2.24043	5.61294e-25	105
2.5	0.05	1.20478	0.0500549	2.24043	5.61294e-25	105
2.5	0.1	1.36221	0.00272401	2.23	1.12187e-24	105
3	0.02	1.40885	0.000133204	3.01952	1.14489e-44	105
3	0.05	1.42196	9.01676e-05	3.01824	1.23248e-44	105
3	0.1	1.47597	9.02576e-05	3.02911	7.55011e-45	105
1	0.02	1.04316	0.654539	0.911879	0.281966	106
1	0.05	1.0456	0.636885	0.911804	0.281538	106
1	0.1	1.022	0.836438	0.913108	0.289431	106
1.5	0.02	1.23317	0.0226939	1.51569	1.35779e-07	106
1.5	0.05	1.23947	0.0197047	1.5152	1.38847e-07	106
1.5	0.1	1.26413	0.0206849	1.51746	1.28207e-07	106
2	0.02	1.24807	0.0126671	2.11905	1.19668e-21	106
2	0.05	1.25002	0.0120851	2.119	1.19873e-21	106
2	0.1	1.35699	0.00183254	2.1196	1.25216e-21	106
2.5	0.02	1.21018	0.0313012	2.66341	9.77582e-37	106
2.5	0.05	1.21451	0.028401	2.66323	9.86931e-37	106
2.5	0.1	1.38276	0.000834307	2.64461	3.84169e-36	106
3	0.02	1.67822	5.41274e-09	3.37464	3.11045e-50	106
3	0.05	1.67822	5.41274e-09	3.37464	3.11045e-50	106
3	0.1	1.97888	6.90393e-12	3.37689	3.4012e-50	106
1	0.02	1.02026	0.834887	1.08747	0.301624	107
1	0.05	1.01444	0.881779	1.08805	0.298543	107
1	0.1	0.990073	0.924918	1.08688	0.305084	107
1.5	0.02	1.22604	0.0314941	1.47931	1.10264e-06	107
1.5	0.05	1.22604	0.0314941	1.47931	1.10264e-06	107
1.5	0.1	1.19589	0.0884319	1.48655	8.29638e-07	107
2	0.02	1.27583	0.00642085	2.07391	7.95781e-22	107
2	0.05	1.27583	0.00642085	2.07391	7.95781e-22	107
2	0.1	1.36331	0.00155208	2.07075	1.04787e-21	107
2.5	0.02	1.25171	0.0146218	2.83315	2.74652e-40	107
2.5	0.05	1.2457	0.0170414	2.83423	2.57197e-40	107
2.5	0.1	1.37899	0.00170226	2.82983	3.96526e-40	107
3	0.02	1.5413	8.51252e-07	2.59805	2.02309e-33	107
3	0.05	1.54001	9.45139e-07	2.59741	2.10521e-33	107
3	0.1	1.81266	7.26042e-10	2.58459	4.99919e-33	107
1	0.02	0.983451	0.863879	0.995757	0.959236	108
1	0.05	0.973991	0.787533	0.995787	0.959531	108
1	0.1	1.0241	0.82288	0.990233	0.906155	108
1.5	0.02	1.24309	0.0225455	1.62557	1.99793e-09	108
1.5	0.05	1.23632	0.0264226	1.62613	1.946e-09	108
1.5	0.1	1.2935	0.0174231	1.62785	1.87532e-09	108
2	0.02	1.21004	0.0314367	2.05015	2.48009e-20	108
2	0.05	1.21425	0.0285965	2.04982	2.52571e-20	108
2	0.1	1.26741	0.0137633	2.04866	2.87643e-20	108
2.5	0.02	1.28015	0.0124661	2.56664	1.94117e-31	108
2.5	0.05	1.27455	0.0143328	2.56793	1.80976e-31	108
2.5	0.1	1.45682	0.000463926	2.56083	2.9334e-31	108
3	0.02	1.22247	0.0273576	3.09792	6.59765e-44	108
3	0.05	1.21974	0.0294388	3.09973	6.02566e-44	108
3	0.1	1.33558	0.00432978	3.08453	1.6042e-43	108
1	0.02	0.922404	0.411399	0.897097	0.19765	109
1	0.05	0.925396	0.430559	0.896802	0.196303	109
1	0.1	0.953058	0.654702	0.895097	0.188861	109
1.5	0.02	1.21538	0.0340172	1.45395	2.66426e-06	109
1.5	0.05	1.21538	0.0340172	1.45395	2.66426e-06	109
1.5	0.1	1.2904	0.0120043	1.45781	2.28403e-06	109
2	0.02	1.2707	0.00726425	2.09818	5.11347e-22	109
2	0.05	1.2707	0.00726425	2.09818	5.11347e-22	109
2	0.1	1.36161	0.00156154	2.09349	7.49049e-22	109
2.5	0.02	1.24496	0.0159419	2.31951	1.95747e-26	109
2.5	0.05	1.24255	0.0171543	2.32024	1.8806e-26	109
2.5	0.1	1.34093	0.00326177	2.31927	2.15495e-26	109
3	0.02	1.44877	3.64758e-05	3.08005	5.00051e-46	109
3	0.05	1.44877	3.64758e-05	3.08005	5.00051e-46	109
3	0.1	1.42777	0.000288348	3.09966	1.82917e-46	109
1	0.02	1.12916	0.220746	0.983697	0.847074	110
1	0.05	1.13856	0.191423	0.983419	0.844479	110
1	0.1	1.15882	0.17985	0.983117	0.841775	110
1.5	0.02	1.01494	0.879846	1.34689	0.000180124	110
1.5	0.05	1.02003	0.839862	1.34646	0.000183095	110
1.5	0.1	1.05516	0.624044	1.34373	0.000205289	110
2	0.02	1.33477	0.00155634	1.82165	1.45758e-14	110
2	0.05	1.32695	0.00201878	1.82141	1.48045e-14	110
2	0.1	1.37775	0.0017046	1.81662	2.05965e-14	110
2.5	0.02	1.34975	0.00118692	2.62408	2.17041e-34	110
2.5	0.05	1.35141	0.00116573	2.62287	2.34056e-34	110
2.5	0.1	1.42801	0.000538891	2.62317	2.59686e-34	110
3	0.02	1.44028	5.27761e-05	2.77461	8.1779e-39	110
3	0.05	1.44028	5.27761e-05	2.77461	8.1779e-39	110
3	0.1	1.58663	2.90413e-06	2.77208	1.07225e-38	110
1	0.02	1.07032	0.473443	1.05817	0.494247	111
1	0.05	1.07636	0.43795	1.05761	0.498315	111
1	0.1	1.08172	0.453381	1.06169	0.469568	111
1.5	0.02	1.09895	0.323394	1.4298	6.42808e-06	111
1.5	0.05	1.09929	0.323004	1.42999	6.37925e-06	111
1.5	0.1	1.13022	0.254979	1.4305	6.36814e-06	111
2	0.02	1.22814	0.0216064	2.19528	9.84511e-24	111
2	0.05	1.2154	0.0296764	2.19602	9.4405e-24	111
2	0.1	1.29418	0.00963839	2.19622	1.05242e-23	111
2.5	0.02	1.24859	0.015834	2.21774	7.11523e-25	111
2.5	0.05	1.24859	0.015834	2.21774	7.11523e-25	111
2.5	0.1	1.35826	0.00274475	2.21495	9.04217e-25	111
3	0.02	1.35006	0.000886163	3.23284	8.75365e-51	111
3	0.05	1.36131	0.000646428	3.23075	9.95896e-51	111
3	0.1	1.58962	3.64949e-06	3.22893	1.27962e-50	111
1	0.02	0.865629	0.145376	1.04989	0.562467	112
1	0.05	0.866698	0.148958	1.04989	0.562415	112
1	0.1	0.84277	0.11543	1.05307	0.538616	112
1.5	0.02	1.12119	0.229168	1.78334	2.14968e-13	112
1.5	0.05	1.12119	0.229168	1.78334	2.14968e-13	112
1.5	0.1	1.22526	0.0520214	1.78048	2.60231e-13	112
2	0.02	1.192	0.0680726	2.01748	1.94558e-19	112
2	0.05	1.20539	0.0526693	2.0156	2.18152e-19	112
2	0.1	1.2929	0.014964	2.01067	3.15312e-19	112
2.5	0.02	1.27053	0.0108377	2.30471	1.2551e-25	112
2.5	0.05	1.27053	0.0108377	2.30471	1.2551e-25	112
2.5	0.1	1.41073	0.00078754	2.30101	1.69427e-25	112
3	0.02	1.41927	0.000168782	3.03477	3.2283e-46	112
3	0.05	1.41927	0.000168782	3.03477	3.2283e-46	112
3	0.1	1.56575	1.12684e-05	3.03618	3.30505e-46	112
1	0.02	1.13037	0.1917	1.00714	0.932319	113
1	0.05	1.13202	0.186603	1.00714	0.932344	113
1	0.1	1.15746	0.166972	1.00755	0.928509	113
1.5	0.02	1.04663	0.632713	1.46746	1.95405e-06	113
1.5	0.05	1.04857	0.619055	1.46733	1.96458e-06	113
1.5	0.1	1.08942	0.414433	1.46418	2.28875e-06	113
2	0.02	1.18507	0.065575	1.85048	8.59388e-16	113
2	0.05	1.19719	0.0513745	1.84924	9.24452e-16	113
2	0.1	1.2838	0.0162509	1.84966	9.56897e-16	113
2.5	0.02	1.42575	8.1189e-05	2.43874	4.4156e-29	113
2.5	0.05	1.41838	0.00010524	2.43987	4.15389e-29	113
2.5	0.1	1.5693	6.32749e-06	2.43419	6.7299e-29	113
3	0.02	1.28468	0.0060608	2.92954	9.13595e-42	113
3	0.05	1.29423	0.00477854	2.928	9.99898e-42	113
3	0.1	1.45429	0.000231783	2.92218	1.67964e-41	113
1	0.02	1.15488	0.132501	1.09561	0.281153	114
1	0.05	1.15868	0.124054	1.09531	0.282633	114
1	0.1	1.2797	0.0193695	1.09264	0.295998	114
1.5	0.02	0.960139	0.669176	1.55698	2.27212e-08	114
1.5	0.05	0.964477	0.704191	1.55631	2.34438e-08	114
1.5	0.1	1.02427	0.821449	1.55169	3.01315e-08	114
2	0.02	1.28	0.0080284	1.88036	2.54461e-15	114
2	0.05	1.29053	0.00624244	1.87938	2.68204e-15	114
2	0.1	1.3572	0.00262454	1.88199	2.42801e-15	114
2.5	0.02	1.33	0.0016886	2.52841	5.71091e-31	114
2.5	0.05	1.33239	0.00158561	2.52827	5.74733e-31	114
2.5	0.1	1.56724	7.81626e-06	2.51926	1.02688e-30	114
3	0.02	1.37852	0.000575528	3.35938	2.81153e-52	114
3	0.05	1.37852	0.000575528	3.35938	2.81153e-52	114
3	0.1	1.45858	0.000290429	3.38123	9.11691e-53	114
1	0.02	1.07226	0.45056	1.11171	0.191902	115
1	0.05	1.07557	0.430992	1.11139	0.193135	115
1	0.1	1.06175	0.561863	1.114	0.183959	115
1.5	0.02	1.04397	0.652306	1.66503	7.79991e-11	115
1.5	0.05	1.05222	0.594499	1.66405	8.21054e-11	115
1.5	0.1	1.11457	0.294159	1.6591	1.08758e-10	115
2	0.02	1.28402	0.00732614	1.9191	4.02815e-16	115
2	0.05	1.28402	0.00732614	1.9191	4.02815e-16	115
2	0.1	1.30161	0.0103163	1.92568	2.95984e-16	115
2.5	0.02	1.37249	0.000395248	2.33627	6.77143e-28	115
2.5	0.05	1.38464	0.000276281	2.33451	7.56391e-28	115
2.5	0.1	1.44236	0.000161251	2.33926	6.06808e-28	115
3	0.02	1.51966	3.69355e-06	2.64355	6.7443e-35	115
3	0.05	1.52299	3.32494e-06	2.64353	6.74833e-35	115
3	0.1	1.70559	9.53681e-08	2.63656	1.16266e-34	115
1	0.02	1.03108	0.750237	1.00782	0.926139	116
1	0.05	1.02535	0.794892	1.00855	0.919292	116
1	0.1	0.984436	0.882613	1.01272	0.880422	116
1.5	0.02	1.22224	0.0336618	1.65292	1.87571e-10	116
1.5	0.05	1.22224	0.0336618	1.65292	1.87571e-10	116
1.5	0.1	1.27251	0.0213958	1.65152	2.11597e-10	116
2	0.02	1.26459	0.0129773	2.00858	6.10099e-19	116
2	0.05	1.26046	0.014494	2.0095	5.79764e-19	116
2	0.1	1.39229	0.00143978	1.99868	1.16153e-18	116
2.5	0.02	1.48832	1.05194e-05	2.48924	4.65485e-31	116
2.5	0.05	1.48998	1.04252e-05	2.48997	4.47631e-31	116
2.5	0.1	1.67412	1.93647e-07	2.48426	6.95434e-31	116
3	0.02	1.18522	0.0598345	3.00921	2.95866e-45	116
3	0.05	1.1828	0.0634544	3.01109	2.66358e-45	116
3	0.1	1.38495	0.000839308	2.99045	1.02254e-44	116
1	0.02	0.830975	0.0567538	0.959646	0.615341	117
1	0.05	0.824658	0.0477842	0.959788	0.616629	117
1	0.1	0.819441	0.0675408	0.957152	0.593512	117
1.5	0.02	1.24709	0.0180654	1.67606	1.18037e-10	117
1.5	0.05	1.2576	0.0142874	1.67583	1.1931e-10	117
1.5	0.1	1.34561	0.00424094	1.67502	1.29989e-10	117
2	0.02	1.24766	0.0182864	2.16865	1.70044e-22	117
2	0.05	1.25514	0.0154613	2.1676	1.81015e-22	117
2	0.1	1.32314	0.00747751	2.16566	2.20135e-22	117
2.5	0.02	1.1897	0.064656	2.46215	3.96243e-31	117
2.5	0.05	1.1897	0.064656	2.46215	3.96243e-31	117
2.5	0.1	1.35348	0.00304244	2.45243	7.98981e-31	117
3	0.02	1.24761	0.0172975	3.01251	2.17802e-43	117
3	0.05	1.24227	0.0198232	3.01293	2.12401e-43	117
3	0.1	1.38302	0.00151265	3.00841	3.11598e-43	117
1	0.02	0.92826	0.449645	1.07465	0.374934	118
1	0.05	0.937062	0.509597	1.07343	0.382551	118
1	0.1	1.0159	0.883167	1.06809	0.417298	118
1.5	0.02	1.12816	0.189079	1.55531	1.38813e-08	118
1.5	0.05	1.13089	0.180535	1.55517	1.3979e-08	118
1.5	0.1	1.11475	0.28527	1.55879	1.20369e-08	118
2	0.02	1.39699	0.000228545	2.28672	2.09663e-25	118
2	0.05	1.39705	0.000235785	2.28809	1.94149e-25	118
2	0.1	1.37134	0.00155548	2.30573	7.81039e-26	118
2.5	0.02	1.4286	5.22714e-05	2.6407	3.71523e-36	118
2.5	0.05	1.43367	4.43683e-05	2.63979	3.94573e-36	118
2.5	0.1	1.57329	4.41685e-06	2.64552	3.13788e-36	118
3	0.02	1.59945	4.45968e-07	2.96491	2.57731e-44	118
3	0.05	1.59781	5.03986e-07	2.9651	2.54114e-44	118
3	0.1	1.73811	5.5021e-08	2.96978	2.1174e-44	118
1	0.02	0.936389	0.501938	0.869441	0.101137	119
1	0.05	0.943982	0.556435	0.869133	0.100273	119
1	0.1	0.904424	0.358914	0.871823	0.10828	119
1.5	0.02	1.197	0.0478368	1.48953	2.68629e-07	119
1.5	0.05	1.20031	0.0446181	1.4893	2.71614e-07	119
1.5	0.1	1.213	0.0504291	1.49376	2.26841e-07	119
2	0.02	1.30699	0.00317231	2.08764	7.72255e-22	119
2	0.05	1.31033	0.00290883	2.08721	7.9251e-22	119
2	0.1	1.39427	0.000880323	2.08611	9.0784e-22	119
2.5	0.02	1.41527	0.000146778	2.85597	4.58919e-40	119
2.5	0.05	1.40682	0.000194665	2.85558	4.70001e-40	119
2.5	0.1	1.51815	3.54694e-05	2.86313	3.56958e-40	119
3	0.02	1.37747	0.000277817	3.45655	3.67923e-55	119
3	0.05	1.37747	0.000277817	3.45655	3.67923e-55	119
3	0.1	1.51788	1.26139e-05	3.4539	5.2119e-55	119
1	0.02	1.20132	0.0539261	1.15177	0.0914423	120
1	0.05	1.20957	0.0458447	1.15136	0.0922513	120
1	0.1	1.25976	0.0308389	1.15215	0.0909911	120
1.5	0.02	1.14349	0.151332	1.45651	1.622e-06	120
1.5	0.05	1.14595	0.145084	1.45647	1.62456e-06	120
1.5	0.1	1.11387	0.297669	1.46545	1.11645e-06	120
2	0.02	1.28702	0.00547302	2.02416	2.68417e-19	120
2	0.05	1.28702	0.00547302	2.02416	2.68417e-19	120
2	0.1	1.31868	0.00551688	2.03193	1.8422e-19	120
2.5	0.02	1.51203	4.74832e-06	2.45482	1.33155e-30	120
2.5	0.05	1.5051	6.43707e-06	2.4577	1.12454e-30	120
2.5	0.1	1.70351	7.71662e-08	2.45686	1.2773e-30	120
3	0.02	1.47292	1.73414e-05	3.12722	1.06677e-46	120
3	0.05	1.47292	1.73414e-05	3.12722	1.06677e-46	120
3	0.1	1.66618	1.83567e-07	3.12262	1.65672e-46	120
1	0.02	1.12327	0.23194	1.07606	0.37092	121
1	0.05	1.12813	0.215435	1.07594	0.3716	121
1	0.1	1.22567	0.0572734	1.07111	0.402127	121
1.5	0.02	1.1233	0.216789	1.44136	2.80553e-06	121
1.5	0.05	1.1233	0.216789	1.44136	2.80553e-06	121
1.5	0.1	1.2216	0.0531951	1.44171	2.80452e-06	121
2	0.02	1.18305	0.0764165	2.18421	3.49818e-23	121
2	0.05	1.18038	0.0812442	2.18525	3.30535e-23	121
2	0.1	1.28134	0.0175522	2.17858	5.27469e-23	121
2.5	0.02	1.4814	1.74686e-05	2.59245	3.42084e-33	121
2.5	0.05	1.4814	1.74686e-05	2.59245	3.42084e-33	121
2.5	0.1	1.65337	1.26988e-06	2.59496	3.64095e-33	121
3	0.02	1.55919	9.36804e-07	3.52955	2.38328e-56	121
3	0.05	1.55919	9.36804e-07	3.52955	2.38328e-56	121
3	0.1	1.77786	3.74484e-09	3.52937	2.82736e-56	121
1	0.02	1.19397	0.0589347	1.066	0.443313	122
1	0.05	1.19397	0.0589347	1.066	0.443313	122
1	0.1	1.14709	0.198213	1.07163	0.407099	122
1.5	0.02	1.25845	0.0131911	1.61602	6.16797e-10	122
1.5	0.05	1.24527	0.0183988	1.61701	5.86665e-10	122
1.5	0.1	1.28359	0.0146202	1.61826	5.65745e-10	122
2	0.02	1.47777	1.22812e-05	2.2194	8.9194e-25	122
2	0.05	1.47441	1.43117e-05	2.21979	8.71205e-25	122
2	0.1	1.51815	2.43677e-05	2.22592	6.79955e-25	122
2.5	0.02	1.30695	0.00360744	2.42322	1.15395e-29	122
2.5	0.05	1.30522	0.00384185	2.42402	1.09985e-29	122
2.5	0.1	1.51613	3.791e-05	2.41684	1.83566e-29	122
3	0.02	1.4522	4.91978e-05	2.83638	3.19123e-39	122
3	0.05	1.45712	4.24255e-05	2.83588	3.29028e-39	122
3	0.1	1.62904	1.28516e-06	2.83247	4.69701e-39	122
1	0.02	1.03718	0.692578	1.07147	0.405898	123
1	0.05	1.04239	0.653236	1.07097	0.409091	123
1	0.1	1.11371	0.282942	1.06734	0.432942	123
1.5	0.02	1.18589	0.0845679	1.62979	2.01368e-09	123
1.5	0.05	1.18589	0.0845679	1.62979	2.01368e-09	123
1.5	0.1	1.13988	0.237684	1.63717	1.47315e-09	123
2	0.02	1.22283	0.0237806	2.24954	3.23906e-24	123
2	0.05	1.2111	0.0318533	2.25113	2.95832e-24	123
2	0.1	1.19591	0.0730178	2.26546	1.51501e-24	123
2.5	0.02	1.29763	0.003805	2.38178	5.32323e-30	123
2.5	0.05	1.30169	0.00342152	2.38125	5.51572e-30	123
2.5	0.1	1.40763	0.000510186	2.38437	5.06864e-30	123
3	0.02	1.47504	1.64942e-05	2.95886	4.90826e-42	123
3	0.05	1.48528	1.20013e-05	2.95781	5.19744e-42	123
3	0.1	1.74919	1.34803e-08	2.95168	8.51401e-42	123
1	0.02	0.993787	0.947463	0.906572	0.237393	124
1	0.05	0.990683	0.921337	0.906855	0.238906	124
1	0.1	0.918713	0.425432	0.909123	0.251541	124
1.5	0.02	1.3291	0.00164408	1.55289	4.25168e-08	124
1.5	0.05	1.32194	0.00204383	1.55308	4.21582e-08	124
1.5	0.1	1.3862	0.0011954	1.55148	4.69101e-08	124
2	0.02	1.3444	0.00150942	2.12447	5.0078e-22	124
2	0.05	1.34091	0.00169502	2.12527	4.77269e-22	124
2	0.1	1.3973	0.00122116	2.12691	4.80244e-22	124
2.5	0.02	1.3936	0.0003495	2.60003	7.57899e-35	124
2.5	0.05	1.39408	0.00035646	2.60028	7.44842e-35	124
2.5	0.1	1.431	0.000455633	2.61027	4.65098e-35	124
3	0.02	1.33773	0.00145469	2.88573	6.19665e-42	124
3	0.05	1.33422	0.00163653	2.88689	5.75921e-42	124
3	0.1	1.37648	0.00178887	2.89724	3.74922e-42	124
1	0.02	1.07657	0.421641	0.94519	0.486044	125
1	0.05	1.07372	0.439632	0.945396	0.487744	125
1	0.1	1.16133	0.132827	0.939576	0.441589	125
1.5	0.02	1.17127	0.0898892	1.56568	3.85807e-08	125
1.5	0.05	1.17947	0.0769719	1.56516	3.94731e-08	125
1.5	0.1	1.25135	0.0346936	1.56163	4.7898e-08	125
2	0.02	1.29814	0.00438612	2.03419	9.0647e-20	125
2	0.05	1.30588	0.00360119	2.03344	9.49066e-20	125
2	0.1	1.35249	0.0030446	2.03692	8.46155e-20	125
2.5	0.02	1.48663	1.37426e-05	2.5334	1.23784e-32	125
2.5	0.05	1.48663	1.37426e-05	2.5334	1.23784e-32	125
2.5	0.1	1.68166	2.55769e-07	2.53925	9.5804e-33	125
3	0.02	1.70517	2.48893e-09	3.65506	2.38888e-59	125
3	0.05	1.72341	1.27899e-09	3.65227	2.82492e-59	125
3	0.1	1.79305	3.11315e-09	3.67407	1.00353e-59	125
1	0.02	1.03366	0.734968	1.09308	0.283626	126
1	0.05	1.03899	0.695982	1.09269	0.285572	126
1	0.1	0.972777	0.802069	1.09673	0.266405	126
1.5	0.02	0.992142	0.930488	1.42959	2.89505e-06	126
1.5	0.05	0.994903	0.954954	1.42921	2.94581e-06	126
1.5	0.1	1.02055	0.836313	1.42878	3.05616e-06	126
2	0.02	1.02217	0.820855	1.90749	3.06369e-16	126
2	0.05	1.02217	0.820855	1.90749	3.06369e-16	126
2	0.1	1.11228	0.31314	1.89471	6.61486e-16	126
2.5	0.02	1.47209	2.68404e-05	2.41254	2.56962e-30	126
2.5	0.05	1.47302	2.72216e-05	2.41326	2.45189e-30	126
2.5	0.1	1.48482	0.000108219	2.43079	8.94373e-31	126
3	0.02	1.48727	1.50369e-05	3.02078	4.92167e-45	126
3	0.05	1.48727	1.50369e-05	3.02078	4.92167e-45	126
3	0.1	1.59301	5.23266e-06	3.03529	2.53425e-45	126
1	0.02	1.09208	0.369356	0.93059	0.397597	127
1	0.05	1.09476	0.356383	0.930425	0.396431	127
1	0.1	1.15639	0.179973	0.929783	0.392135	127
1.5	0.02	1.34559	0.000721761	1.46412	9.00108e-07	127
1.5	0.05	1.34826	0.000668536	1.46413	8.99603e-07	127
1.5	0.1	1.39224	0.000587167	1.46438	9.09089e-07	127
2	0.02	1.27862	0.00803227	2.1585	3.42597e-21	127
2	0.05	1.28634	0.00669017	2.15826	3.46508e-21	127
2	0.1	1.3662	0.00247704	2.16399	2.73207e-21	127
2.5	0.02	1.38242	0.00039542	2.46046	2.08795e-33	127
2.5	0.05	1.37732	0.000472073	2.46035	2.12019e-33	127
2.5	0.1	1.42241	0.000442689	2.46652	1.56021e-33	127
3	0.02	1.28736	0.00663027	2.73693	5.79781e-38	127
3	0.05	1.28736	0.00663027	2.73693	5.79781e-38	127
3	0.1	1.41979	0.000471106	2.73232	8.48683e-38	127
1	0.02	0.934547	0.494152	0.932019	0.401302	128
1	0.05	0.936191	0.505584	0.932053	0.401541	128
1	0.1	0.938432	0.563573	0.929208	0.381807	128
1.5	0.02	0.980687	0.844288	1.32542	0.000532031	128
1.5	0.05	0.985808	0.885629	1.32494	0.000540871	128
1.5	0.1	1.011	0.921871	1.32243	0.000595238	128
2	0.02	1.36555	0.000789426	1.97455	6.7261e-18	128
2	0.05	1.35923	0.000980469	1.97671	5.9603e-18	128
2	0.1	1.45525	0.000317243	1.98069	5.20072e-18	128
2.5	0.02	1.41124	0.000122116	2.65341	3.84991e-36	128
2.5	0.05	1.4151	0.000108747	2.65317	3.90752e-36	128
2.5	0.1	1.52358	2.51922e-05	2.66356	2.34706e-36	128
3	0.02	1.44539	5.50384e-05	2.8041	5.2996e-40	128
3	0.05	1.44461	5.82176e-05	2.80533	4.92477e-40	128
3	0.1	1.52501	2.83588e-05	2.82354	1.87797e-40	128
1	0.02	1.00602	0.948828	0.892877	0.179181	129
1	0.05	1.00862	0.926916	0.89273	0.178552	129
1	0.1	1.0145	0.891362	0.893521	0.182262	129
1.5	0.02	1.09359	0.34438	1.46233	3.91798e-06	129
1.5	0.05	1.09437	0.341799	1.46201	3.97168e-06	129
1.5	0.1	1.13594	0.221779	1.46119	4.1878e-06	129
2	0.02	1.05484	0.582944	1.84534	2.16761e-14	129
2	0.05	1.05281	0.597607	1.84569	2.13171e-14	129
2	0.1	1.13281	0.247039	1.84191	2.69761e-14	129
2.5	0.02	1.54443	1.50116e-06	2.73661	8.41174e-37	129
2.5	0.05	1.54295	1.64916e-06	2.73789	7.78762e-37	129
2.5	0.1	1.56221	9.98729e-06	2.7496	4.54882e-37	129
3	0.02	1.55814	7.41822e-07	2.94453	2.62046e-42	129
3	0.05	1.56189	6.55247e-07	2.94421	2.66818e-42	129
3	0.1	1.71598	3.79363e-08	2.94479	3.07304e-42	129
1	0.02	1.05617	0.564754	1.04469	0.600242	130
1	0.05	1.06	0.539387	1.04422	0.603985	130
1	0.1	1.04631	0.668014	1.04327	0.612027	130
1.5	0.02	1.07756	0.433523	1.53538	4.84783e-08	130
1.5	0.05	1.0728	0.462217	1.53649	4.60613e-08	130
1.5	0.1	1.13044	0.23715	1.53389	5.32186e-08	130
2	0.02	1.13073	0.182568	2.01832	3.89264e-19	130
2	0.05	1.13342	0.175491	2.0168	4.26302e-19	130
2	0.1	1.23088	0.0398633	2.01212	5.91698e-19	130
2.5	0.02	1.43102	9.18651e-05	2.69456	2.79408e-37	130
2.5	0.05	1.43102	9.18651e-05	2.69456	2.79408e-37	130
2.5	0.1	1.55367	1.158e-05	2.70169	1.98824e-37	130
3	0.02	1.53513	3.61246e-06	3.30247	1.51573e-50	130
3	0.05	1.54022	3.08247e-06	3.30206	1.55368e-50	130
3	0.1	1.5768	7.77118e-06	3.31933	6.81192e-51	130
1	0.02	1.02153	0.821198	0.923081	0.338146	131
1	0.05	1.02539	0.79036	0.92299	0.337544	131
1	0.1	0.994703	0.959889	0.923043	0.338227	131
1.5	0.02	1.01539	0.87365	1.32974	0.000345378	131
1.5	0.05	1.01539	0.87365	1.32974	0.000345378	131
1.5	0.1	1.02063	0.846318	1.3253	0.000410607	131
2	0.02	1.26836	0.00810849	1.99994	3.19401e-18	131
2	0.05	1.27033	0.0077245	1.99988	3.20226e-18	131
2	0.1	1.31262	0.00602522	2.00226	3.04749e-18	131
2.5	0.02	1.19866	0.0492914	2.31891	1.42849e-26	131
2.5	0.05	1.20262	0.0454038	2.31834	1.4804e-26	131
2.5	0.1	1.21537	0.0521508	2.31994	1.51659e-26	131
3	0.02	1.44136	4.08834e-05	2.58911	3.43841e-33	131
3	0.05	1.44506	3.79651e-05	2.58794	3.69328e-33	131
3	0.1	1.59814	2.13844e-06	2.5873	4.38517e-33	131
1	0.02	1.00892	0.92426	1.1353	0.119587	132
1	0.05	1.00892	0.92426	1.1353	0.119587	132
1	0.1	1.06196	0.56216	1.12883	0.137661	132
1.5	0.02	0.972855	0.775648	1.51997	1.15597e-07	132
1.5	0.05	0.968253	0.738767	1.52096	1.10482e-07	132
1.5	0.1	1.03461	0.749336	1.51949	1.20647e-07	132
2	0.02	1.13789	0.173639	1.79894	2.33991e-13	132
2	0.05	1.1372	0.176761	1.79886	2.34965e-13	132
2	0.1	1.25134	0.0321022	1.79476	3.04775e-13	132
2.5	0.02	1.40918	0.000173738	2.7776	1.33292e-36	132
2.5	0.05	1.41887	0.000130557	2.77554	1.50608e-36	132
2.5	0.1	1.57811	6.59963e-06	2.77812	1.484e-36	132
3	0.02	1.38231	0.000328419	3.11766	2.39114e-47	132
3	0.05	1.38291	0.000332673	3.11888	2.22068e-47	132
3	0.1	1.50089	4.38901e-05	3.11966	2.53941e-47	132
1	0.02	1.00214	0.982299	0.947548	0.530177	133
1	0.05	0.993343	0.94495	0.947252	0.52783	133
1	0.1	0.997701	0.982904	0.949017	0.542426	133
1.5	0.02	1.29132	0.00591176	1.42563	9.96547e-06	133
1.5	0.05	1.29943	0.00483875	1.4248	1.03121e-05	133
1.5	0.1	1.21902	0.0543834	1.43444	7.14926e-06	133
2	0.02	1.16377	0.104337	1.61324	1.28369e-09	133
2	0.05	1.16624	0.0997326	1.61303	1.29649e-09	133
2	0.1	1.27611	0.0154879	1.60941	1.58391e-09	133
2.5	0.02	1.26706	0.00786222	2.31002	4.78818e-26	133
2.5	0.05	1.26212	0.00919356	2.31268	4.10091e-26	133
2.5	0.1	1.32666	0.00395056	2.32434	2.23187e-26	133
3	0.02	1.42007	0.0001823	2.79667	2.11411e-40	133
3	0.05	1.42007	0.0001823	2.79667	2.11411e-40	133
3	0.1	1.63988	1.54359e-06	2.79356	2.84318e-40	133
1	0.02	1.07759	0.425241	0.959951	0.619825	134
1	0.05	1.07015	0.471369	0.959927	0.619624	134
1	0.1	1.0707	0.508945	0.961502	0.634044	134
1.5	0.02	1.20785	0.0395012	1.66084	3.5541e-11	134
[truncated: 13,001 more rows]
